# Supplementary material for: A new high-quality genome assembly and annotation for the threatened Florida Scrub-Jay (Aphelocoma coerulescens)
Source: G3 (Bethesda). 2024 Sep 27;14(12):jkae232. doi: 10.1093/g3journal/jkae232 (PMC11631490; doi:10.1093/g3journal/jkae232)
Supplement: jkae232_Supplementary_Data [file jkae232_supplementary_data.zip]

Archive with 14 entries (14 files):
- Figure_S1_G3-2024-405021.docx
- Figure_S2_G3-2024-405021.docx
- Figure_S3_G3-2024-405021.docx
- Figure_S4_G3-2024-405021.docx
- Figure_S5_G3-2024-405021.docx
- Figure_S6_G3-2024-405021.docx
- Figure_S7_G3-2024-405021.docx
- Figure_S8_G3-2024-405021.docx
- Supplemental_Material_References_G3-2024-405021.docx
- Table_S1_G3-2024-405021.docx
- Table_S2_G3-2024-405021.xls
- Table_S3_G3-2024-405021.docx
- Table_S4_G3-2024-405021.docx
- Table_S5_G3-2024-405021.docx
