# Supplementary material for: A new high-quality genome assembly and annotation for the threatened Florida Scrub-Jay (Aphelocoma coerulescens)
Source: G3 (Bethesda). 2024 Sep 27;14(12):jkae232. doi: 10.1093/g3journal/jkae232 (PMC11631490; doi:10.1093/g3journal/jkae232)
Supplement: jkae232_Supplementary_Data [file jkae232_supplementary_data.zip › Table_S2_G3-2024-405021.xls]

## Sheet: TableS2
LinkageGroup	SNP	Scaffold	Position	SexAveraged_cM	Female_cM	Male_cM
1	11491	Chr1	447141	0	0	0
1	11489	Chr1	526835	0.181	0.339	0
1	11483	Chr1	622430	0.253	0.483	0
1	11476	Chr1	707655	0.34	0.661	0
1	11477	Chr1	693424	0.34	0.661	0
1	11468	Chr1	793548	0.519	1.011	0
1	11465	Chr1	871314	0.715	1.358	0
1	11464	Chr1	1097074	1.219	2.33	0.082
1	11467	Chr1	1160346	1.219	2.33	0.082
1	11455	Chr1	1384610	1.864	3.019	0.646
1	11446	Chr1	1410939	1.959	3.118	0.732
1	11450	Chr1	1448396	2.033	3.118	0.858
1	11458	Chr1	1561730	2.377	3.554	1.123
1	432	Chr1	1742257	2.754	3.958	1.368
1	435	Chr1	1813669	3.074	4.221	1.888
1	437	Chr1	1843652	3.407	4.221	2.536
1	438	Chr1	1930204	4.081	4.432	3.724
1	440	Chr1	1947878	4.318	4.646	3.937
1	442	Chr1	1968283	4.597	4.718	4.499
1	441	Chr1	1961728	4.733	4.945	4.499
1	446	Chr1	2068508	5.271	4.945	5.546
1	448	Chr1	2134187	5.827	5.133	6.583
1	447	Chr1	2179712	5.986	5.259	6.748
1	451	Chr1	2222655	6.334	5.443	7.231
1	453	Chr1	2297833	6.639	5.784	7.469
1	455	Chr1	2364523	7.309	6.608	8.091
1	456	Chr1	2493908	8.279	6.608	9.934
1	459	Chr1	2677097	9.668	8.431	10.83
1	463	Chr1	2837588	10.814	9.021	12.664
1	467	Chr1	2955955	11.257	9.505	12.97
1	468	Chr1	3094282	11.469	9.69	13.239
1	470	Chr1	3169486	12.018	10.202	13.781
1	469	Chr1	3166296	12.018	10.202	13.781
1	474	Chr1	3281623	12.452	10.497	14.388
1	477	Chr1	3324444	12.66	10.638	14.664
1	478	Chr1	3368172	13.007	11.078	14.93
1	481	Chr1	3460081	13.888	11.779	16.042
1	482	Chr1	3569596	14.307	12.197	16.396
1	485	Chr1	3711677	14.699	12.438	16.91
1	488	Chr1	3770850	15.259	12.959	17.626
1	489	Chr1	3985700	15.941	13.793	18.071
1	491	Chr1	4413427	17.618	15.796	19.438
1	492	Chr1	4505082	18.171	16.326	19.992
1	494	Chr1	4520779	18.451	17.069	19.992
1	495	Chr1	4891027	20.509	19.02	22.052
1	498	Chr1	4943221	20.894	19.02	22.633
1	501	Chr1	5088000	21.691	19.826	23.595
1	502	Chr1	5210708	22.207	20.242	24.175
1	505	Chr1	5329618	22.531	20.751	24.175
1	508	Chr1	5413605	23.054	21.314	24.757
1	509	Chr1	5446064	23.254	21.482	25.035
1	510	Chr1	5512875	23.547	21.882	25.234
1	513	Chr1	5685779	23.992	22.328	25.677
1	514	Chr1	5794684	24.475	22.724	26.228
1	515	Chr1	5911890	24.895	23.578	26.228
1	516	Chr1	6155227	25.806	24.499	26.985
1	518	Chr1	6335836	26.698	24.968	29.049
1	526	Chr1	6859723	27.57	26.077	29.079
1	520	Chr1	6649191	28.144	26.393	29.907
1	525	Chr1	6804883	28.86	26.888	30.815
1	529	Chr1	7500012	30.291	28.409	32.151
1	530	Chr1	7538118	30.502	28.646	32.312
1	532	Chr1	7805083	31.043	29.151	32.923
1	535	Chr1	7911999	31.294	29.572	32.923
1	536	Chr1	7968257	31.585	29.931	33.184
1	544	Chr1	8111530	31.932	30.208	33.603
1	545	Chr1	8128530	31.932	30.208	33.603
1	547	Chr1	8276601	32.284	30.631	33.84
1	548	Chr1	8364103	32.735	31.577	33.964
1	549	Chr1	8475069	32.91	31.577	34.143
1	550	Chr1	8508192	33.198	31.792	34.404
1	551	Chr1	8508685	33.198	31.792	34.404
1	557	Chr1	8678697	33.445	32.808	34.575
1	554	Chr1	8659839	34.739	32.818	36.433
1	558	Chr1	9676970	37.081	34.641	38.997
1	559	Chr1	9842999	37.38	35.839	38.997
1	560	Chr1	11031064	38.574	37.955	39.297
1	562	Chr1	12087862	39.726	39.654	39.719
1	569	Chr1	13959604	40.881	41.14	40.618
1	568	Chr1	13815426	41.046	41.552	40.618
1	570	Chr1	14595672	41.557	41.811	41.299
1	573	Chr1	14869892	42.469	42.599	42.31
1	575	Chr1	15390292	42.687	42.599	42.773
1	576	Chr1	15907818	43.017	43.047	43.073
1	579	Chr1	16325867	43.306	43.047	43.537
1	584	Chr1	17244619	43.71	43.716	43.711
1	585	Chr1	17455911	43.93	43.991	43.868
1	581	Chr1	16941017	44.296	44.266	44.345
1	586	Chr1	17662929	44.718	44.598	44.833
1	590	Chr1	18184873	44.944	44.849	45.069
1	591	Chr1	18268617	45.057	44.849	45.222
1	592	Chr1	18602991	45.355	45.293	45.395
1	600	Chr1	19917653	46.221	46.312	46.128
1	598	Chr1	19727193	46.221	46.312	46.128
1	601	Chr1	20291307	46.469	46.312	46.648
1	602	Chr1	20498666	46.673	46.595	46.819
1	606	Chr1	22647940	47.786	47.555	48.128
1	607	Chr1	23359483	48.239	48.404	48.128
1	605	Chr1	22487805	48.736	48.81	48.677
1	610	Chr1	24943133	49.814	49.64	49.947
1	615	Chr1	25963207	50.537	50.568	50.473
1	617	Chr1	26514412	50.98	51.11	50.821
1	621	Chr1	26989778	51.35	51.11	51.575
1	622	Chr1	27397440	51.482	51.347	51.575
1	630	Chr1	28373971	52.18	51.959	52.446
1	631	Chr1	28678158	52.424	51.959	52.876
1	638	Chr1	29802676	52.782	52.28	53.278
1	633	Chr1	28874227	52.906	52.28	53.472
1	636	Chr1	28999734	53.027	52.564	53.558
1	639	Chr1	30420416	53.515	52.897	54.133
1	647	Chr1	31668838	54.397	53.602	55.225
1	651	Chr1	32613701	54.48	53.602	55.353
1	652	Chr1	32845027	54.565	53.602	55.546
1	655	Chr1	34417656	55.372	54.227	56.517
1	663	Chr1	35351772	55.554	54.412	56.702
1	665	Chr1	35758267	55.7	54.567	56.851
1	659	Chr1	35020161	55.897	54.784	57.02
1	656	Chr1	34454966	55.983	54.784	57.19
1	667	Chr1	36222918	56.499	55.378	57.562
1	670	Chr1	38322566	57.165	56.449	57.92
1	671	Chr1	38519379	57.476	56.898	58.09
1	673	Chr1	39559667	57.687	56.898	58.458
1	684	Chr1	40294685	58.676	57.538	59.814
1	702	Chr1	41322059	59.287	57.706	61.072
1	704	Chr1	41880003	59.582	58.005	61.099
1	706	Chr1	42349594	59.982	58.269	61.714
1	707	Chr1	42555866	60.121	58.269	61.975
1	711	Chr1	44043155	60.644	59.071	62.271
1	718	Chr1	44850594	60.803	59.277	62.362
1	726	Chr1	46105323	61.067	59.681	62.48
1	728	Chr1	46318836	61.274	60.014	62.48
1	841	Chr1	48311501	61.774	60.883	62.84
1	842	Chr1	47857368	61.774	60.883	62.84
1	840	Chr1	48812999	62.002	60.883	63.146
1	843	Chr1	47682682	62.258	61.157	63.357
1	839	Chr1	49490084	63.008	61.986	64.048
1	836	Chr1	50697186	63.474	62.593	64.369
1	838	Chr1	50296561	63.562	62.593	64.498
1	833	Chr1	51840622	64.385	63.55	65.143
1	831	Chr1	52416199	64.838	64.377	65.468
1	829	Chr1	53218244	65.072	64.377	65.7
1	827	Chr1	54004388	65.654	65.181	66.164
1	825	Chr1	54472768	66.039	65.916	66.164
1	822	Chr1	55538363	67.091	67.038	67.285
1	819	Chr1	56356740	67.855	67.258	68.186
1	817	Chr1	59643910	68.693	68.753	68.528
1	816	Chr1	60220613	69.152	69.647	68.693
1	811	Chr1	63071405	70.126	70.993	69.215
1	800	Chr1	63744137	70.618	71.595	69.659
1	807	Chr1	63525075	70.743	71.819	69.659
1	796	Chr1	64638428	71.148	72.163	70.154
1	797	Chr1	64409181	71.24	72.163	70.327
1	795	Chr1	65332879	71.774	72.575	70.958
1	794	Chr1	65354426	71.832	72.733	70.958
1	788	Chr1	65709855	72.074	73.008	71.175
1	786	Chr1	65988524	72.37	73.352	71.37
1	783	Chr1	66343786	72.596	73.704	71.513
1	781	Chr1	66762247	72.831	73.704	71.997
1	776	Chr1	67179673	73.092	73.954	72.26
1	778	Chr1	67146611	73.394	74.138	72.652
1	779	Chr1	66986215	73.563	74.236	72.904
1	772	Chr1	67808231	74.345	74.865	73.773
1	771	Chr1	67815261	74.345	74.865	73.773
1	768	Chr1	68894364	75.12	75.95	74.333
1	766	Chr1	70473995	76.471	77.37	75.568
1	762	Chr1	70623095	76.686	77.584	75.78
1	760	Chr1	71291048	77.009	77.794	76.245
1	758	Chr1	71471693	77.009	77.794	76.245
1	755	Chr1	71708120	77.338	78.117	76.564
1	753	Chr1	71985977	77.532	78.304	76.76
1	750	Chr1	72334978	78.066	78.727	77.464
1	746	Chr1	72763547	78.423	79.053	77.811
1	744	Chr1	72891260	78.56	79.161	77.985
1	743	Chr1	73327163	78.774	79.323	78.28
1	742	Chr1	75144938	79.297	79.78	78.903
1	738	Chr1	75959688	79.838	80.319	79.434
1	737	Chr1	76047222	79.933	80.496	79.434
1	729	Chr1	76888174	80.717	81.367	80.137
1	725	Chr1	77205233	81.416	81.855	81.018
1	722	Chr1	77963704	82.131	81.877	81.707
1	717	Chr1	78434905	82.528	83.235	81.843
1	716	Chr1	78527147	82.642	83.338	81.943
1	715	Chr1	78783577	83.044	83.867	82.247
1	712	Chr1	79130998	83.25	83.867	82.49
1	694	Chr1	82355851	85.407	87.145	83.589
1	693	Chr1	82402366	85.602	87.365	83.898
1	692	Chr1	82760699	85.836	87.708	83.898
1	678	Chr1	83041607	86.252	87.991	84.68
1	847	Chr1	84813309	86.622	88.545	84.68
1	850	Chr1	85830941	87.739	89.952	85.649
1	852	Chr1	86062267	88.288	90.816	85.742
1	855	Chr1	87086147	89.746	92.61	86.852
1	857	Chr1	87165148	89.89	92.779	86.982
1	863	Chr1	88040691	90.603	93.429	87.811
1	861	Chr1	87754790	90.76	93.594	87.961
1	864	Chr1	88583477	91.439	94.204	88.579
1	866	Chr1	89716261	92.196	95.384	88.931
1	869	Chr1	90135173	92.35	95.828	88.931
1	871	Chr1	90485781	92.747	96.227	89.285
1	874	Chr1	90627037	93.124	96.557	89.713
1	881	Chr1	91232709	93.887	97.3	90.507
1	887	Chr1	91573538	94.458	97.6	91.237
1	889	Chr1	91684861	94.617	97.911	91.359
1	891	Chr1	91801549	94.81	98.122	91.487
1	896	Chr1	92052736	95.137	98.42	91.933
1	899	Chr1	92207377	95.488	98.814	92.099
1	908	Chr1	92961169	96.87	100.162	93.577
1	910	Chr1	93351376	98.394	102.065	94.7
1	915	Chr1	93590662	98.789	102.366	95.167
1	916	Chr1	93624674	98.96	102.447	95.457
1	918	Chr1	93674579	99.099	102.447	95.749
1	922	Chr1	93939076	99.912	103.438	96.258
1	923	Chr1	93994278	100.338	103.952	96.721
1	999	Chr1	94609089	101.242	104.033	98.352
1	997	Chr1	95117830	102.086	104.818	99.481
1	994	Chr1	95627381	103.249	106.116	100.39
1	991	Chr1	95887978	103.776	106.552	100.981
1	989	Chr1	96056291	103.986	106.737	101.269
1	987	Chr1	96633068	105.386	107.202	103.548
1	984	Chr1	96644739	106.149	107.944	104.509
1	981	Chr1	96967545	106.944	108.015	105.845
1	978	Chr1	97516187	108.184	108.479	107.841
1	976	Chr1	97616490	108.439	108.968	107.93
1	973	Chr1	97828422	108.752	109.69	108.062
1	968	Chr1	98211081	109.375	110.087	108.809
1	970	Chr1	97995143	109.662	110.18	109.305
1	971	Chr1	97899588	109.806	110.18	109.565
1	961	Chr1	98665706	111.045	111.185	111.025
1	960	Chr1	98727902	111.045	111.185	111.025
1	957	Chr1	98880074	111.23	111.397	111.025
1	951	Chr1	99081523	111.534	111.691	111.413
1	950	Chr1	99147009	111.924	111.816	112.177
1	948	Chr1	99566469	112.609	111.975	113.306
1	947	Chr1	99664250	112.79	112.007	113.668
1	946	Chr1	99761907	112.983	112.053	114.056
1	941	Chr1	99963584	113.427	112.237	114.832
1	940	Chr1	100218157	113.565	112.42	114.832
1	939	Chr1	100256072	113.648	112.42	115
1	937	Chr1	100894179	114.342	112.594	116.272
1	931	Chr1	101458759	114.766	112.731	116.986
1	929	Chr1	101693645	115.008	112.928	117.351
1	928	Chr1	101771837	115.169	112.928	117.631
1	913	Chr1	102795721	116.17	113.287	119.325
1	903	Chr1	103642046	116.405	113.412	119.641
1	1148	Chr1	105295039	116.787	113.537	120.325
1	1141	Chr1	105530435	116.843	113.537	120.434
1	1125	Chr1	108061195	117.099	113.66	120.854
1	1128	Chr1	107537177	117.194	113.777	120.854
1	1124	Chr1	108202501	117.298	113.777	121.042
1	1122	Chr1	108367437	117.492	114.044	121.198
1	1121	Chr1	108579995	117.745	114.385	121.309
1	1119	Chr1	108903037	118.125	114.594	122.105
1	1118	Chr1	109470882	118.983	115.562	122.61
1	1116	Chr1	110101333	119.565	116.172	123.156
1	1115	Chr1	110317289	119.752	116.172	123.406
1	1113	Chr1	110992592	120.605	116.942	124.487
1	1112	Chr1	111132558	120.855	117.234	124.667
1	1111	Chr1	111474616	121.444	117.641	125.442
1	1109	Chr1	111556562	121.622	117.641	125.72
1	1107	Chr1	111918123	122.239	118.45	126.13
1	1105	Chr1	112363696	123.042	119.42	126.901
1	1103	Chr1	113078690	124.316	121.601	127.025
1	1102	Chr1	113479600	125.247	122.857	127.991
1	1101	Chr1	113586764	125.483	122.857	128.178
1	1097	Chr1	114159295	126.62	124.845	128.626
1	1096	Chr1	114433966	127.277	125.768	129.028
1	1094	Chr1	114858238	128.048	126.875	129.436
1	1086	Chr1	115228953	128.653	127.708	129.81
1	1085	Chr1	115243070	128.653	127.708	129.81
1	1081	Chr1	115415858	129.075	127.708	130.305
1	1079	Chr1	115936496	129.523	129.001	130.305
1	1074	Chr1	116324552	130.211	129.783	130.803
1	1071	Chr1	116635721	130.866	130.82	131.121
1	1070	Chr1	116966870	131.425	131.524	131.505
1	1069	Chr1	117304153	131.787	131.891	131.855
1	1064	Chr1	118163411	133.117	133.237	133.272
1	1066	Chr1	117985866	133.225	133.378	133.272
1	1062	Chr1	118390146	133.547	133.905	133.607
1	1060	Chr1	118710487	134.154	134.155	134.291
1	1058	Chr1	118803333	134.528	135.104	134.291
1	1054	Chr1	118882440	134.727	135.104	134.517
1	1053	Chr1	119036140	135.449	135.627	135.462
1	1048	Chr1	119080452	135.449	135.627	135.462
1	1040	Chr1	119200143	135.968	136.171	135.876
1	1036	Chr1	119260751	136.153	136.171	136.344
1	1029	Chr1	119441152	136.5	136.856	136.509
1	1001	Chr1	119491228	136.7	136.856	136.728
1	1010	Chr1	119734808	137.152	137.143	137.266
1	1015	Chr1	119858196	137.322	137.328	137.393
1	1016	Chr1	119955659	137.645	138.003	137.553
2	1212	Chr2	1427472	0	0	0
2	1171	Chr2	567126	3.929	4.56	3.214
2	1170	Chr2	562582	3.929	4.56	3.214
2	1160	Chr2	359066	4.32	5.296	3.288
2	1176	Chr2	687602	4.32	5.296	3.288
2	1165	Chr2	503715	4.49	5.629	3.288
2	1181	Chr2	811811	4.954	6.496	3.375
2	1180	Chr2	788054	4.954	6.496	3.375
2	1182	Chr2	852008	5.211	6.915	3.458
2	1186	Chr2	876380	5.274	7.053	3.458
2	1192	Chr2	945292	5.433	7.341	3.541
2	1189	Chr2	900921	5.433	7.341	3.541
2	1193	Chr2	988728	5.843	8.097	3.541
2	1194	Chr2	1008657	6.123	8.685	3.541
2	1197	Chr2	1075568	6.254	8.949	3.541
2	1200	Chr2	1103420	6.381	9.192	3.541
2	1205	Chr2	1167713	6.502	9.459	3.541
2	1209	Chr2	1408758	6.778	9.903	3.541
2	1215	Chr2	1675532	6.842	10.089	3.541
2	1220	Chr2	1979174	6.894	10.189	3.61
2	1225	Chr2	2142259	7.402	10.451	4.315
2	1228	Chr2	2225516	7.618	10.451	4.865
2	1230	Chr2	2245152	7.792	10.61	4.865
2	1232	Chr2	2282232	8.095	10.61	5.534
2	1236	Chr2	2412827	8.73	11.353	6.074
2	1237	Chr2	2679826	9.587	11.95	7.12
2	1240	Chr2	2721575	10.148	12.072	8.209
2	1242	Chr2	2795901	10.448	12.214	8.779
2	1243	Chr2	2833420	10.644	12.491	8.779
2	1244	Chr2	2945042	11.29	13.635	9.174
2	1248	Chr2	3270748	12.234	14.075	10.05
2	1251	Chr2	3531012	12.99	15.68	10.307
2	1254	Chr2	3692601	14.142	16.995	11.275
2	1255	Chr2	3762256	14.34	17.217	11.444
2	1256	Chr2	3957013	15.07	17.964	12.164
2	1259	Chr2	4080480	15.674	18.611	12.751
2	1261	Chr2	4135936	15.89	18.966	12.751
2	1266	Chr2	4496690	17.364	19.895	14.974
2	1262	Chr2	4293193	17.743	20.52	14.974
2	1264	Chr2	4309362	17.886	20.777	14.974
2	1267	Chr2	4538084	18.412	21.493	15.418
2	1268	Chr2	4584079	18.646	21.493	15.743
2	1274	Chr2	4731913	19.996	22.959	17.224
2	1275	Chr2	4848775	20.566	22.959	18.063
2	1279	Chr2	4950715	21.534	24.334	18.747
2	1282	Chr2	4999841	22.002	24.508	19.462
2	1281	Chr2	4984459	22.109	24.664	19.462
2	1283	Chr2	5125028	22.78	25.018	20.502
2	1284	Chr2	5249512	23.524	25.644	21.398
2	1286	Chr2	5538411	25.785	27.676	23.921
2	1287	Chr2	5740112	26.944	28.321	25.54
2	1289	Chr2	5794522	27.132	28.695	25.65
2	1295	Chr2	5925990	27.312	28.721	25.805
2	1300	Chr2	6656073	29.275	30.692	27.878
2	1303	Chr2	6875242	30.057	31.209	28.904
2	1304	Chr2	7342656	31.768	33.02	30.466
2	1307	Chr2	7574801	32.476	33.813	31.04
2	1313	Chr2	7806058	33.596	34.631	32.528
2	1315	Chr2	7995757	34.1	35.367	32.944
2	1317	Chr2	8195615	35.512	36.817	34.34
2	1319	Chr2	8474428	36.038	36.817	35.103
2	1320	Chr2	9248578	38.46	39.797	37.159
2	1321	Chr2	9382140	38.621	39.797	37.451
2	1322	Chr2	9540135	39.218	39.876	38.105
2	1324	Chr2	10149275	39.812	41.117	38.528
2	1327	Chr2	10396166	40.352	41.117	39.357
2	1328	Chr2	10538636	40.726	41.75	39.565
2	1329	Chr2	10639064	41.043	42.505	39.565
2	1332	Chr2	10762949	41.979	43.55	40.224
2	1334	Chr2	11320102	42.42	43.885	40.98
2	1336	Chr2	11592943	42.967	44.784	40.98
2	1337	Chr2	11722121	43.394	45.187	41.517
2	1339	Chr2	11912618	43.705	45.596	41.74
2	1341	Chr2	12047904	44.009	45.898	42.154
2	1342	Chr2	13175317	44.981	47.813	42.366
2	1347	Chr2	14137079	45.986	48.581	43.405
2	1343	Chr2	13408351	46.109	48.581	43.648
2	1345	Chr2	13727089	46.37	48.914	43.758
2	1352	Chr2	14773744	47.041	49.601	44.466
2	1353	Chr2	15072477	47.444	49.872	44.971
2	1356	Chr2	15317638	47.807	50.462	45.101
2	1359	Chr2	15445553	48.093	50.578	45.578
2	1357	Chr2	15395538	48.165	50.667	45.578
2	1363	Chr2	15553458	48.537	50.993	46.04
2	1362	Chr2	15527925	48.537	50.993	46.04
2	1367	Chr2	15946067	48.914	51.18	46.714
2	1368	Chr2	16063534	49.098	51.345	46.714
2	1369	Chr2	16525476	49.556	51.538	47.522
2	1373	Chr2	17086405	50.205	52.369	48.008
2	1374	Chr2	17359850	50.547	52.369	48.801
2	1380	Chr2	18142718	51.63	52.943	50.3
2	1381	Chr2	19052296	52.039	53.411	50.702
2	1382	Chr2	19268069	52.314	53.432	51.079
2	1387	Chr2	20508921	53.107	54.26	51.901
2	1386	Chr2	20244985	53.195	54.26	52.114
2	1389	Chr2	20753031	53.64	54.5	52.755
2	1393	Chr2	21102054	54	54.872	53.138
2	1394	Chr2	21947484	54.385	54.872	53.799
2	1397	Chr2	22332900	54.503	54.872	54.02
2	1399	Chr2	22561742	54.647	55.191	54.104
2	1400	Chr2	22863130	54.75	55.287	54.208
2	1402	Chr2	23916736	55.693	56.097	55.321
2	1404	Chr2	24274320	55.881	56.153	55.615
2	1405	Chr2	32994867	56.089	56.251	55.923
2	1465	Chr2	34126925	56.433	56.251	56.576
2	1408	Chr2	33440175	56.527	56.402	56.576
2	1468	Chr2	35158274	57.256	57.199	57.302
2	1473	Chr2	31929384	59.025	58.443	59.548
2	1480	Chr2	39827781	59.796	59.332	60.221
2	1477	Chr2	39764300	59.796	59.332	60.221
2	1484	Chr2	40319637	60.176	59.927	60.465
2	1488	Chr2	40995580	60.768	60.224	61.332
2	1489	Chr2	41176620	60.943	60.254	61.551
2	1491	Chr2	41409913	61.09	60.446	61.714
2	1494	Chr2	41553469	61.295	60.627	61.969
2	1495	Chr2	41825291	61.466	60.821	62.107
2	1497	Chr2	42260735	62.042	61.556	62.51
2	1500	Chr2	42551257	62.167	61.556	62.832
2	1501	Chr2	42777103	62.429	61.556	63.282
2	1503	Chr2	43840078	63.062	62.589	63.602
2	1504	Chr2	44139505	63.308	62.989	63.602
2	1507	Chr2	45928786	64.446	63.786	65.143
2	1511	Chr2	47046765	65.057	64.601	65.595
2	1514	Chr2	47306684	65.394	64.601	66.153
2	1518	Chr2	47930111	65.919	65.166	66.62
2	1519	Chr2	48469208	66.126	65.59	66.757
2	1520	Chr2	48997672	66.49	65.59	67.303
2	1524	Chr2	49774080	67.17	66.575	67.767
2	1526	Chr2	50919803	68.098	67.332	68.837
2	1531	Chr2	51534364	68.52	67.73	69.276
2	1535	Chr2	51911693	68.797	68.03	69.517
2	1536	Chr2	52314372	69.308	68.479	70.074
2	1537	Chr2	53010920	69.894	68.789	70.916
2	1539	Chr2	53775523	70.554	69.096	72.07
2	1542	Chr2	54530722	71.174	69.822	72.543
2	1545	Chr2	55558993	72.216	70.451	73.976
2	1550	Chr2	56364058	73.289	71.243	75.426
2	1554	Chr2	56459536	73.513	71.243	75.792
2	1563	Chr2	56973069	74.652	71.742	77.58
2	1568	Chr2	57398582	75.04	71.888	78.182
2	1566	Chr2	57191222	75.527	71.888	78.981
2	1577	Chr2	58208940	75.907	72.339	79.534
2	1409	Chr2	59352584	77.788	74.28	81.35
2	1411	Chr2	59819205	78.246	74.28	82.195
2	1415	Chr2	61038045	79.254	75.317	83.212
2	1419	Chr2	61707631	80.29	75.818	84.833
2	1426	Chr2	61967003	80.643	75.942	85.417
2	1425	Chr2	61912703	80.731	75.942	85.599
2	1428	Chr2	62242982	81.315	75.942	86.722
2	1422	Chr2	61771276	81.801	76.16	87.451
2	1436	Chr2	64459448	83.724	76.375	91.289
2	1609	Chr2	69015080	83.955	76.402	91.722
2	1606	Chr2	69852008	85.262	76.528	94.29
2	1603	Chr2	71275238	88.044	77.088	99.395
2	1602	Chr2	71422412	88.599	77.088	100.504
2	1600	Chr2	71652077	88.95	77.263	101.093
2	1599	Chr2	71786958	89.365	77.753	101.343
2	1598	Chr2	72266151	90.348	77.753	103.367
2	1595	Chr2	72914193	91.966	78.565	105.823
2	1593	Chr2	73598981	93.126	79.153	107.663
2	1592	Chr2	74419227	94.595	79.48	110.322
2	1588	Chr2	74771225	95.26	79.756	111.34
2	1587	Chr2	75052357	95.461	79.756	111.778
2	1586	Chr2	75070877	95.504	79.756	111.865
2	1583	Chr2	75778352	96.202	80.129	112.917
2	1581	Chr2	76400431	97.026	80.479	114.209
2	1580	Chr2	76557802	97.654	81.045	114.82
2	1579	Chr2	76718672	98.099	81.045	115.68
2	1574	Chr2	76905469	98.511	81.272	116.339
2	1571	Chr2	77065662	98.742	81.54	116.578
2	1564	Chr2	77982688	100.021	82.39	118.316
2	1562	Chr2	78154828	100.218	82.39	118.646
2	1548	Chr2	78931487	101.041	83.529	119.34
2	1546	Chr2	79126042	101.258	83.72	119.34
2	1461	Chr2	79730154	102.1	83.983	120.79
2	1463	Chr2	79215200	102.1	83.983	120.79
2	1462	Chr2	79648180	102.186	84.118	120.79
2	1458	Chr2	79805947	102.473	84.567	121.02
2	1456	Chr2	80097012	102.832	84.775	121.453
2	1454	Chr2	80833903	103.72	85.942	122.185
2	1452	Chr2	81148731	104.359	85.942	123.377
2	1449	Chr2	82142302	105.595	87.096	125.063
2	1450	Chr2	82129135	105.689	87.096	125.337
2	1445	Chr2	83387328	106.821	88.801	125.389
2	1440	Chr2	84868589	107.247	89.531	125.736
2	1439	Chr2	86633059	108.057	91.152	125.736
2	1431	Chr2	88874658	109.093	93.269	125.736
2	1432	Chr2	88421856	109.173	93.427	125.736
2	1420	Chr2	90159053	110.201	94.686	126.408
2	1423	Chr2	90014814	110.201	94.686	126.408
2	1613	Chr2	92866696	111.705	97.243	126.846
2	1616	Chr2	93393640	111.906	97.414	127.087
2	1617	Chr2	93892580	112.288	97.801	127.523
2	1626	Chr2	95960927	113.455	99.833	127.799
2	1630	Chr2	98132794	113.715	100.138	127.991
2	1631	Chr2	98361471	113.78	100.273	127.991
2	1633	Chr2	98889247	114.215	100.663	128.456
2	1635	Chr2	99448392	114.511	101.301	128.456
2	1634	Chr2	99365489	114.722	101.637	128.456
2	1637	Chr2	100160723	115.39	102.411	129.073
2	1640	Chr2	101059565	116.46	103.681	130.037
2	1641	Chr2	101444919	116.755	103.937	130.116
2	1642	Chr2	102425323	117.322	104.105	131.152
2	1643	Chr2	102495680	117.656	104.861	131.335
2	1644	Chr2	103588105	118.522	105.651	132.132
2	1647	Chr2	104504494	119.001	106.294	132.299
2	1648	Chr2	105349798	119.833	107.171	133.18
2	1653	Chr2	106066526	120.915	108.291	134.203
2	1651	Chr2	105830155	120.971	108.291	134.317
2	1654	Chr2	106115340	121.211	108.414	134.601
2	1658	Chr2	106176173	121.418	108.625	134.941
2	1660	Chr2	106470217	121.887	109.388	134.941
2	1663	Chr2	107610916	123.009	110.086	136.498
2	1666	Chr2	108882500	123.561	110.915	136.86
2	1667	Chr2	110380998	124.169	112.029	136.86
2	1669	Chr2	111364544	124.6	112.954	136.86
2	1670	Chr2	112636455	125.464	114.887	136.921
2	1671	Chr2	112922052	125.561	115.083	136.921
2	1672	Chr2	112993907	126.021	115.585	137.076
2	1673	Chr2	113548478	126.689	115.788	138.216
2	1674	Chr2	113735663	126.877	116.269	138.216
2	1677	Chr2	114363081	128.002	117.051	139.7
2	1675	Chr2	114355438	129.252	118.061	141.175
2	1681	Chr2	115096214	129.398	118.259	141.274
2	1680	Chr2	115058481	129.451	118.348	141.274
2	1684	Chr2	116075633	130.421	119.228	142.364
2	1688	Chr2	116482947	130.729	119.459	142.687
2	1690	Chr2	116882266	131.527	120.193	143.559
2	1693	Chr2	117366778	131.988	120.892	143.814
2	1694	Chr2	117811434	132.701	122.071	144.096
2	1696	Chr2	118312794	132.701	122.071	144.096
2	1698	Chr2	118655141	133.188	122.413	144.743
2	1700	Chr2	119029036	133.477	122.662	145.063
2	1701	Chr2	119239274	133.966	123.387	145.233
2	1702	Chr2	119283183	134.032	123.552	145.233
2	1704	Chr2	119350424	134.154	123.657	145.323
2	1706	Chr2	119505653	134.258	123.776	145.323
2	1707	Chr2	119524960	134.34	123.776	145.617
2	1711	Chr2	120073501	135.037	124.476	146.334
2	1715	Chr2	120834268	135.644	125.04	146.97
2	1716	Chr2	120883961	135.864	125.352	147.096
2	1718	Chr2	121203167	136.413	126.01	147.551
2	1719	Chr2	121329025	136.568	126.313	147.551
2	1722	Chr2	123604597	137.352	127.655	147.739
2	1723	Chr2	123881978	137.551	127.833	148.018
2	1726	Chr2	124466165	138.331	128.664	148.735
2	1729	Chr2	126151267	140.27	131.028	150.342
2	1732	Chr2	127347777	141.133	132.619	150.543
2	1733	Chr2	128148928	142.323	133.099	152.105
2	1738	Chr2	129208961	142.868	133.602	152.905
2	1737	Chr2	129145235	143.142	134.019	152.927
2	1740	Chr2	129273234	143.267	134.019	153.175
2	1743	Chr2	130055907	143.708	134.553	153.524
2	1744	Chr2	131101527	145.444	136.523	155.015
2	1746	Chr2	131532058	145.859	136.746	155.697
2	1747	Chr2	131875750	146.516	137.382	156.343
2	1749	Chr2	132262606	147.145	138.245	156.761
2	1751	Chr2	132843634	147.686	138.245	157.613
2	1753	Chr2	133080119	147.935	138.697	157.865
2	1757	Chr2	133840007	148.326	138.911	158.402
2	1758	Chr2	134811296	149.302	139.506	159.769
2	1759	Chr2	134853533	149.534	139.707	160.034
2	1760	Chr2	135056490	149.689	139.904	160.178
2	1761	Chr2	135451976	149.999	140.216	160.373
2	1763	Chr2	135587533	150.19	140.216	160.816
2	1766	Chr2	135754576	150.313	140.216	161.151
2	1768	Chr2	136935809	151.216	141.365	161.784
2	1769	Chr2	137463614	151.695	142.08	161.784
2	1772	Chr2	138342212	152.297	142.738	162.572
2	1775	Chr2	138669029	152.297	142.738	162.572
2	1771	Chr2	138152725	152.297	142.738	162.572
2	1786	Chr2	139810438	153.022	143.162	163.495
2	1793	Chr2	142500523	153.269	143.706	163.587
2	1788	Chr2	140485259	153.523	143.706	164.1
2	1790	Chr2	141290417	153.868	144.061	164.323
2	1792	Chr2	142101788	154.113	144.587	164.323
2	1794	Chr2	143554175	154.905	145.097	165.348
2	1796	Chr2	143801845	154.98	145.097	165.509
2	1798	Chr2	143860343	155.04	145.261	165.6
2	1803	Chr2	144576979	155.183	145.261	165.834
2	1805	Chr2	144896945	155.354	145.261	166.133
2	1801	Chr2	143901061	155.433	145.261	166.299
2	1809	Chr2	146247051	156.257	145.669	167.502
2	1816	Chr2	147255769	156.646	145.912	168.078
2	1829	Chr2	151574843	157.436	146.313	169.326
2	1821	Chr2	148857545	157.664	146.677	169.326
2	1822	Chr2	148951556	157.861	146.903	169.474
2	1825	Chr2	150135006	158.006	147.297	169.474
2	1827	Chr2	151042372	158.218	147.542	169.581
2	1830	Chr2	151762087	158.36	147.71	169.66
2	1835	Chr2	153746405	158.523	148.104	169.66
2	1845	Chr2	154487303	158.573	148.232	169.66
2	1852	Chr2	155338279	158.767	148.446	169.885
2	1855	Chr2	155832969	159.106	148.983	169.885
2	1857	Chr2	156142075	159.177	148.983	170.149
2	1859	Chr2	156172029	159.177	148.983	170.149
2	1862	Chr2	156736478	159.323	149.244	170.149
2	1874	Chr2	158257092	159.635	149.846	170.149
2	1876	Chr2	158307578	159.749	150.034	170.149
2	1871	Chr2	157905546	159.82	150.177	170.149
2	1884	Chr2	158841342	160.389	151.102	170.409
2	1889	Chr2	159891003	160.735	151.428	170.72
2	1886	Chr2	159441528	160.841	151.677	170.72
2	1885	Chr2	158993659	160.932	151.833	170.72
2	1892	Chr2	160804958	161.755	152.952	171.25
2	1893	Chr2	160812070	162.135	153.28	171.657
2	1896	Chr2	161066281	162.409	153.866	171.657
2	1894	Chr2	160998016	162.409	153.866	171.657
2	1899	Chr2	161911045	162.879	154.859	171.657
2	1901	Chr2	162595153	163.53	155.661	171.914
2	1902	Chr2	162791246	163.692	156.201	171.914
2	1903	Chr2	162950630	163.811	156.422	171.914
2	1904	Chr2	163178609	164.064	156.901	171.914
2	1905	Chr2	163185087	164.209	157.221	171.914
2	1915	Chr2	163883529	164.402	157.983	171.914
2	1916	Chr2	164266701	164.904	158.118	172.385
2	1923	Chr2	164860696	165.305	158.891	172.468
2	1924	Chr2	164868596	165.305	158.891	172.468
2	1918	Chr2	164754901	165.412	158.891	172.589
2	1928	Chr2	165444237	165.698	159.376	172.795
2	1970	Chr2	167411656	166.208	160.207	172.968
2	1978	Chr2	167746568	166.368	160.429	173.078
2	1974	Chr2	167662188	166.488	160.605	173.078
2	1972	Chr2	167550171	166.759	160.807	173.508
2	1959	Chr2	167055200	166.977	160.977	173.71
2	1929	Chr2	165484713	167.706	161.612	174.485
2	42	Chr2	167955355	198.359	183.95	215.681
2	41	Chr2	168092609	199.049	184.225	216.914
2	121	Chr2	168721660	210.427	198.366	225.242
3	2297	Chr3	1865024	0	0	0
3	2295	Chr3	1904738	0.264	0.494	0
3	2296	Chr3	1880419	0.495	0.926	0
3	2300	Chr3	1777895	0.495	0.926	0
3	2299	Chr3	1782947	0.605	0.926	0.258
3	2290	Chr3	2092497	1.32	1.945	0.755
3	2286	Chr3	2239448	1.582	2.358	0.755
3	2287	Chr3	2238613	1.582	2.358	0.755
3	2278	Chr3	2285763	1.738	2.533	0.916
3	2271	Chr3	2467927	2.176	2.709	1.598
3	2268	Chr3	2536654	2.439	2.957	1.853
3	2267	Chr3	2546386	2.627	3.137	2.087
3	2264	Chr3	2726817	3.148	3.619	2.691
3	2261	Chr3	3100198	3.697	4.159	3.222
3	2259	Chr3	3162932	3.959	4.543	3.343
3	2257	Chr3	3386713	4.291	4.949	3.507
3	2255	Chr3	3514959	4.512	4.949	4.05
3	2251	Chr3	3602128	4.621	4.949	4.268
3	2248	Chr3	3771059	5.294	5.5	5.078
3	2247	Chr3	4152542	5.92	5.82	6.006
3	2244	Chr3	4428889	6.327	5.82	6.641
3	2242	Chr3	4643374	7.214	6.93	7.476
3	2241	Chr3	4676574	7.384	6.93	7.748
3	2240	Chr3	4711780	7.995	7.398	8.623
3	2088	Chr3	5622839	9.386	8.055	10.775
3	2085	Chr3	5810305	9.723	8.055	11.368
3	2084	Chr3	5900123	10.014	8.055	11.913
3	2081	Chr3	6172075	10.257	8.055	12.379
3	2079	Chr3	6209348	10.358	8.055	12.578
3	2077	Chr3	6534229	10.676	8.431	12.9
3	2076	Chr3	6766720	11.23	8.732	13.804
3	2072	Chr3	7066535	11.717	8.732	14.698
3	2070	Chr3	7183217	11.805	8.732	14.89
3	2066	Chr3	7380521	12.02	8.732	15.374
3	2064	Chr3	7674627	12.456	8.732	16.118
3	2056	Chr3	9215887	12.603	8.92	16.327
3	2053	Chr3	12664947	12.778	8.92	16.691
3	2048	Chr3	13101481	12.932	8.92	17.039
3	2045	Chr3	13525495	13.339	9.144	17.577
3	2044	Chr3	13531510	13.406	9.144	17.701
3	2040	Chr3	14168944	14.448	9.631	19.311
3	2037	Chr3	14446329	14.98	9.976	20.075
3	2028	Chr3	14694383	15.421	10.324	20.608
3	2027	Chr3	14703859	15.421	10.324	20.608
3	2025	Chr3	14760452	15.474	10.324	20.77
3	2016	Chr3	14866610	15.54	10.407	20.77
3	1982	Chr3	15055933	16.274	11.179	21.428
3	2203	Chr3	16730375	16.722	11.542	21.893
3	2218	Chr3	16565708	16.722	11.542	21.893
3	2160	Chr3	17447061	17.451	12.655	22.265
3	2171	Chr3	18059373	19.439	14.221	24.701
3	2170	Chr3	17983243	19.502	14.32	24.701
3	2174	Chr3	18107321	19.928	14.874	25.03
3	2177	Chr3	18241786	20.285	15.081	25.49
3	2179	Chr3	18268250	20.465	15.081	25.891
3	2180	Chr3	18334222	20.465	15.081	25.891
3	2184	Chr3	18521984	21.225	15.653	27.109
3	2185	Chr3	18821518	21.447	15.915	27.109
3	2187	Chr3	18961495	22.133	16.636	27.723
3	2195	Chr3	19087320	22.478	17.011	27.852
3	2196	Chr3	19090225	22.558	17.126	28.024
3	2198	Chr3	19104262	22.601	17.357	28.024
3	2210	Chr3	19330721	23.377	17.86	29
3	2205	Chr3	19268964	23.464	17.959	29
3	2206	Chr3	19284103	23.637	18.077	29.24
3	2213	Chr3	19354274	23.91	18.425	29.44
3	2216	Chr3	19387038	24.214	18.705	29.765
3	2220	Chr3	19566097	24.378	19.018	29.765
3	2221	Chr3	20152927	25.883	19.874	31.939
3	2224	Chr3	20276274	26.248	20.108	32.412
3	2226	Chr3	20713017	27.511	21.533	33.568
3	2227	Chr3	20839518	27.667	21.686	33.724
3	2228	Chr3	21238470	28.728	22.683	34.812
3	2231	Chr3	21508137	29.416	23.218	35.655
3	2232	Chr3	21615224	29.727	23.413	36.069
3	2235	Chr3	22030350	30.359	24.348	36.398
3	2237	Chr3	22220257	30.683	24.677	36.693
3	2097	Chr3	22434497	31.028	25.268	36.918
3	2098	Chr3	22521567	31.292	25.372	37.252
3	2100	Chr3	22631744	31.545	25.482	37.604
3	2099	Chr3	22575129	31.628	25.494	37.7
3	2102	Chr3	22759012	32.165	26.241	38.156
3	2101	Chr3	22749873	32.165	26.241	38.156
3	2107	Chr3	22939852	32.424	26.687	38.272
3	2110	Chr3	23068428	32.858	26.995	38.782
3	2112	Chr3	23172547	33.268	27.199	39.403
3	2116	Chr3	23391174	33.432	27.291	39.625
3	2118	Chr3	23451674	33.653	27.77	39.625
3	2121	Chr3	23531461	33.8	27.77	39.948
3	2122	Chr3	23657673	33.938	27.869	40.121
3	2125	Chr3	23859629	34.338	28.37	40.138
3	2126	Chr3	24473491	35.701	29.619	41.838
3	2128	Chr3	24720934	35.936	29.619	42.234
3	2129	Chr3	25306228	37.283	31.482	43.182
3	2131	Chr3	25369701	37.433	31.482	43.361
3	2133	Chr3	25813453	38.149	32.455	43.981
3	2135	Chr3	26147426	38.512	32.88	44.19
3	2139	Chr3	28323251	39.56	34.308	44.84
3	2140	Chr3	28567090	39.765	34.308	45.251
3	2141	Chr3	29007760	40.959	35.126	46.708
3	2142	Chr3	29289122	41.372	35.763	47.156
3	2143	Chr3	29632811	41.92	35.787	47.934
3	2144	Chr3	29991623	42.713	36.701	48.795
3	2145	Chr3	30142466	42.836	36.701	48.986
3	2146	Chr3	30365280	43.435	37.111	49.871
3	2148	Chr3	30601323	43.759	37.349	50.238
3	2151	Chr3	31913845	45.942	39.579	52.276
3	2153	Chr3	32004630	46.376	40.049	52.655
3	2154	Chr3	32240493	46.97	40.507	53.59
3	2155	Chr3	32445603	47.373	40.629	54.166
3	2156	Chr3	32843244	47.912	40.687	55.008
3	2157	Chr3	33375192	48.565	41.515	55.671
3	2158	Chr3	33578999	48.877	41.667	55.985
3	2161	Chr3	33986774	49.338	42.383	56.322
3	2162	Chr3	34211300	49.475	42.383	56.509
3	2172	Chr3	34485970	49.794	42.656	56.905
3	2182	Chr3	34826930	50.205	43.648	56.905
3	2277	Chr3	37642674	50.569	43.737	57.247
3	2298	Chr3	38116871	50.93	44.746	57.354
3	2308	Chr3	38765469	51.138	44.86	57.48
3	2311	Chr3	39323110	51.862	45.393	58.27
3	2318	Chr3	39631876	52.128	45.859	58.414
3	2337	Chr3	40148577	52.26	46.062	58.527
3	2330	Chr3	39876841	52.26	46.062	58.527
3	2332	Chr3	39896915	52.401	46.062	58.814
3	2341	Chr3	40535688	52.772	46.519	59.085
3	2322	Chr3	39715985	61.109	54.162	68.12
3	2348	Chr3	42272488	68.534	61.591	75.476
3	2350	Chr3	42283686	72.017	64.361	79.865
3	2342	Chr3	41207077	73.017	65.688	80.373
3	2346	Chr3	41954786	73.307	65.808	80.929
3	2352	Chr3	42647144	73.96	66.735	81.287
3	2355	Chr3	43704234	74.717	67.672	81.825
3	2356	Chr3	43974474	74.971	67.97	82.067
3	2359	Chr3	44294572	75.159	68.043	82.235
3	2362	Chr3	44687746	75.302	68.403	82.344
3	2367	Chr3	45200569	75.801	68.661	82.841
3	2370	Chr3	45879882	76.03	69.172	82.933
3	2372	Chr3	46955564	76.58	69.813	83.367
3	2374	Chr3	47382586	76.731	70.152	83.367
3	2375	Chr3	48222998	77.393	71.413	83.367
3	2380	Chr3	48760629	77.847	71.783	83.933
3	2382	Chr3	48970321	78.049	71.783	84.286
3	2386	Chr3	49255343	78.149	72.02	84.286
3	2387	Chr3	49451692	78.316	72.02	84.646
3	2390	Chr3	49772486	78.628	72.683	84.646
3	2400	Chr3	50624279	79.056	73.065	84.95
3	2401	Chr3	50739678	79.206	73.065	85.337
3	2402	Chr3	50950172	79.378	73.34	85.462
3	2409	Chr3	51419294	79.837	73.816	85.948
3	2410	Chr3	51825360	79.992	73.816	86.144
3	2415	Chr3	52482228	80.714	74.651	86.815
3	2421	Chr3	53287748	81.341	75.52	87.217
3	2419	Chr3	52976385	81.444	75.646	87.253
3	2422	Chr3	56142150	81.781	76.242	87.392
3	2420	Chr3	53276528	82.003	76.482	87.617
3	2425	Chr3	57133052	83.046	77.712	88.533
3	2432	Chr3	58308604	83.941	78.268	89.693
3	2434	Chr3	59266214	84.629	78.775	90.585
3	2435	Chr3	59482925	84.787	78.911	90.744
3	2439	Chr3	60084451	85.773	80.378	91.135
3	2442	Chr3	60353847	86.044	80.378	91.764
3	2446	Chr3	60996068	86.431	80.884	92.029
3	2456	Chr3	63079053	87.449	82.17	92.71
3	2449	Chr3	61905585	87.686	82.427	92.914
3	2452	Chr3	62491189	88.057	82.621	93.499
3	2454	Chr3	62774603	88.287	82.738	93.871
3	2459	Chr3	64443964	90.1	84.582	95.371
3	2462	Chr3	66106971	91.357	86.756	96.006
3	2467	Chr3	66682614	91.845	87.572	96.176
3	2466	Chr3	66549779	91.93	87.702	96.176
3	2472	Chr3	67206619	92.205	88.141	96.372
3	2476	Chr3	68014546	92.601	88.308	96.936
3	2479	Chr3	68333859	92.9	88.523	97.331
3	2481	Chr3	69408136	93.686	89.361	98.06
3	2480	Chr3	69198636	93.686	89.361	98.06
3	2482	Chr3	69677809	93.892	89.551	98.296
3	2483	Chr3	69898840	94.164	89.779	98.589
3	2484	Chr3	71075377	94.977	90.975	99.107
3	2486	Chr3	71228753	95.277	91.458	99.107
3	2488	Chr3	72108790	96.016	92.649	99.619
3	2491	Chr3	72482933	96.317	92.649	99.932
3	2492	Chr3	73857506	97.072	93.938	100.239
3	2493	Chr3	74768566	97.747	95.202	100.239
3	2494	Chr3	74923956	98.055	95.634	100.57
3	2495	Chr3	75160710	98.392	96.055	100.716
3	2497	Chr3	75783078	98.841	96.419	101.306
3	2499	Chr3	76199418	99.28	97.048	101.564
3	2501	Chr3	76765785	99.426	97.317	101.564
3	2502	Chr3	76819926	99.511	97.5	101.564
3	2506	Chr3	77695356	100.203	98.639	101.888
3	2507	Chr3	78013701	100.501	98.639	102.366
3	2509	Chr3	78721377	101.032	99.376	102.823
3	2511	Chr3	78951265	101.313	99.376	103.267
3	2516	Chr3	80079780	101.858	100.105	103.672
3	2514	Chr3	79877814	101.968	100.242	103.769
3	2512	Chr3	79473615	102.181	100.429	103.967
3	2518	Chr3	80267077	102.634	100.763	104.602
3	2524	Chr3	81163026	103.595	101.469	105.871
3	2525	Chr3	81495850	103.872	101.748	106.118
3	2528	Chr3	83129355	104.531	103.215	106.118
3	2529	Chr3	84003755	104.894	103.215	106.556
3	2530	Chr3	84697992	105.642	104.147	107.188
3	2535	Chr3	85705214	106.068	104.584	107.577
3	2536	Chr3	86302062	106.151	104.584	107.798
3	2537	Chr3	86666422	106.505	105.178	107.798
3	2539	Chr3	87483808	106.66	105.386	108.006
3	2544	Chr3	87938201	107.015	105.88	108.216
3	2542	Chr3	87809594	107.141	106.107	108.216
3	2538	Chr3	87286097	107.218	106.205	108.216
3	2548	Chr3	88770694	107.956	106.772	109.195
3	2550	Chr3	88876961	108.112	106.91	109.359
3	2553	Chr3	89236096	108.698	107.381	110.033
3	2554	Chr3	89612064	109.076	107.615	110.699
3	2555	Chr3	89805606	109.344	107.791	110.892
3	2561	Chr3	90659442	110.014	108.156	111.932
3	2562	Chr3	90797002	110.193	108.287	112.125
3	2563	Chr3	91118972	110.327	108.287	112.422
3	2564	Chr3	91657278	110.49	108.409	112.615
3	2567	Chr3	92703200	111.262	109.006	113.615
3	2568	Chr3	93106205	111.377	109.006	113.793
3	2570	Chr3	93689279	111.858	109.345	114.484
3	2571	Chr3	94249999	112.161	109.542	114.912
3	2574	Chr3	95268766	112.46	109.542	115.184
3	2575	Chr3	95445655	112.629	110.051	115.184
3	2578	Chr3	96079423	112.882	110.051	115.747
3	2579	Chr3	97606110	113.18	110.623	115.747
3	2580	Chr3	98641243	113.336	110.831	115.926
3	2583	Chr3	99486473	113.467	111.067	115.926
3	2585	Chr3	100155006	113.865	111.067	116.736
3	2587	Chr3	100477560	114.094	111.305	116.865
3	2590	Chr3	100894214	114.338	111.402	117.378
3	2592	Chr3	101209204	114.471	111.516	117.49
3	2605	Chr3	103596961	114.919	112.093	117.776
3	2608	Chr3	104244989	114.978	112.193	117.776
3	2609	Chr3	104524094	115.113	112.276	117.981
3	2612	Chr3	105134372	115.477	112.556	118.591
3	2613	Chr3	107203942	116.026	113.293	118.98
3	2615	Chr3	107922000	116.605	114.253	118.98
3	2618	Chr3	108735657	117.906	115.868	119.985
3	2625	Chr3	109827142	118.081	116.095	120.136
3	2627	Chr3	110032989	118.189	116.27	120.136
3	2633	Chr3	110814287	118.409	116.544	120.331
3	2629	Chr3	110507974	118.456	116.544	120.406
3	2632	Chr3	110691079	118.553	116.656	120.484
3	2638	Chr3	112119041	119.263	117.67	120.871
3	2639	Chr3	112356275	119.434	118.047	120.871
3	2640	Chr3	112759308	119.54	118.244	120.871
3	2644	Chr3	114194683	120.614	120.262	121.089
3	2645	Chr3	115519123	121.637	121.646	121.668
3	2647	Chr3	115785476	122.247	122.755	121.842
3	2648	Chr3	115850493	122.334	122.755	121.974
3	2646	Chr3	115667296	122.436	122.865	122.017
3	2654	Chr3	116311793	122.829	123.259	122.412
3	2656	Chr3	116589805	123.149	123.627	122.751
3	2659	Chr3	117337672	123.701	124.746	122.751
3	2661	Chr3	117832760	123.896	125.135	122.751
3	2662	Chr3	118012900	124.428	125.928	123.096
3	2663	Chr3	118331286	124.746	126.386	123.2
3	2670	Chr3	118799721	125.366	127.146	123.561
3	2673	Chr3	118991632	125.38	127.146	123.82
3	2666	Chr3	118592995	125.511	127.249	123.833
3	2678	Chr3	119403161	126.173	127.962	124.474
3	2679	Chr3	119426205	126.173	127.962	124.474
3	2680	Chr3	119691991	127.067	128.919	125.261
3	2684	Chr3	120222619	127.638	129.743	125.641
3	2682	Chr3	120165069	127.752	129.976	125.641
3	2686	Chr3	120739657	128.711	130.943	126.615
3	2690	Chr3	121001960	129.225	131.601	126.907
3	2691	Chr3	121104658	129.858	132.329	127.687
3	2692	Chr3	121370395	131.051	134.074	127.687
3	2693	Chr3	121733695	131.556	134.564	128.634
3	2694	Chr3	121828294	132.251	135.276	129.259
3	2696	Chr3	122023439	132.766	135.555	130.045
3	2699	Chr3	122122668	133.112	136.133	130.166
3	2700	Chr3	122130790	133.156	136.133	130.241
3	2702	Chr3	122213787	133.494	136.477	130.62
3	2703	Chr3	122250620	133.573	136.578	130.62
3	2705	Chr3	122288382	133.828	136.873	130.832
3	2711	Chr3	122574120	134.912	138	131.885
3	2710	Chr3	122555815	134.912	138	131.885
3	2719	Chr3	122608684	135.065	138.167	132.034
3	2722	Chr3	122687408	135.604	138.508	132.74
3	2725	Chr3	122856114	136.32	139.445	133.354
3	2727	Chr3	122915528	136.554	139.445	133.735
3	2729	Chr3	123005032	136.894	139.91	133.947
3	2732	Chr3	123057004	137.347	140.055	134.702
3	2734	Chr3	123213319	137.632	140.162	135.194
3	2736	Chr3	123347497	138.315	140.594	136.318
3	2737	Chr3	123379514	138.646	140.866	136.849
3	2738	Chr3	123486512	139.281	141.624	136.882
3	2741	Chr3	123653723	140.465	142.742	138.257
3	2743	Chr3	123681581	140.8	142.966	138.84
3	2746	Chr3	123913128	141.533	144.011	139.113
3	2748	Chr3	123955147	142.097	144.514	139.782
3	2749	Chr3	123972493	142.428	144.94	140.012
3	2750	Chr3	124043707	144.326	146.769	141.96
3	2753	Chr3	124083651	144.562	147.074	142.114
3	52	Chr3	124502936	158.521	154.852	162.959
3	129	Chr3	124782558	162.961	156.941	170.08
3	4	Chr3	124810973	163.331	157.378	170.08
3	57	Chr3	124854418	163.766	157.832	170.54
3	47	Chr3	124875900	163.946	158.016	170.727
3	17	Chr3	124917415	164.261	158.302	171.092
3	1991	Chr3	125124245	167.257	162.978	172.381
3	37	Chr3	125230519	167.411	163.362	172.381
3	1987	Chr3	125386318	167.759	163.89	172.471
3	2002	Chr3	125456585	167.909	164.224	172.471
3	2022	Chr3	125645850	168.312	164.951	172.555
3	2009	Chr3	125533294	168.364	165.067	172.555
3	2011	Chr3	125554370	168.671	165.458	172.739
3	2014	Chr3	125601324	168.867	165.874	172.739
3	2026	Chr3	125723192	169.288	166.491	172.739
3	2030	Chr3	125802831	169.537	166.851	173.153
3	1979	Chr3	125908572	169.629	167.017	173.153
4	2796	Chr4	660529	0	0	0
4	2809	Chr4	425338	0.058	0	0.102
4	2789	Chr4	730143	0.058	0	0.102
4	2850	Chr4	1609830	0.518	0.655	0.396
4	2859	Chr4	1959834	1.114	1.474	0.759
4	2861	Chr4	1999103	1.339	1.729	1.25
4	2860	Chr4	1978293	1.887	2.481	1.297
4	2871	Chr4	2587562	3.606	4.235	2.895
4	2868	Chr4	2372709	3.785	4.726	2.895
4	2870	Chr4	2555930	3.923	4.997	2.895
4	2873	Chr4	2961294	4.753	5.808	3.768
4	2874	Chr4	3028577	4.846	5.808	3.932
4	2878	Chr4	3223290	5.171	6.013	4.367
4	2883	Chr4	4094001	7.195	7.672	6.726
4	2880	Chr4	4784213	8.365	8.514	8.256
4	2882	Chr4	5216566	8.971	9.508	8.701
4	2887	Chr4	5470142	10.025	10.144	10.036
4	2888	Chr4	5546059	10.572	10.454	10.762
4	2890	Chr4	5692310	11.818	11.112	12.602
4	2891	Chr4	5750426	11.893	11.112	12.753
4	2893	Chr4	5996432	13.054	11.595	14.469
4	2894	Chr4	6078732	13.361	11.941	14.971
4	2896	Chr4	6136876	13.64	12.341	14.971
4	2898	Chr4	6276309	14.207	12.612	15.817
4	2755	Chr4	7512104	17.546	14.614	20.86
4	2902	Chr4	13938814	19.509	16.078	23.092
4	2908	Chr4	15592183	20.452	16.986	24.221
4	2763	Chr4	8525152	22.338	17.639	27.171
4	2901	Chr4	14864220	22.617	18.26	27.171
4	2906	Chr4	15358867	23.087	18.477	27.926
4	2904	Chr4	15110415	23.154	18.632	27.926
4	2911	Chr4	16028450	24.168	19.024	29.357
4	2914	Chr4	17433451	27.043	22.124	32.196
4	2915	Chr4	18064988	27.866	22.856	33.095
4	2917	Chr4	18440170	29.565	24.552	34.727
4	2920	Chr4	18848523	30.672	26.254	35.396
4	2922	Chr4	18878602	30.902	26.584	35.396
4	2923	Chr4	19049094	32.102	27.327	36.955
4	2929	Chr4	19536869	33.155	28.886	37.686
4	2930	Chr4	20300946	35.488	31.252	39.984
4	2933	Chr4	20799893	36.222	32.072	40.582
4	2937	Chr4	21241542	36.851	33.086	40.889
4	2938	Chr4	21358974	37.128	33.3	41.182
4	2940	Chr4	21994010	38.341	34.915	41.982
4	2941	Chr4	22639168	39.549	36.125	43.235
4	2942	Chr4	23492903	41.191	38.7	43.969
4	2950	Chr4	24247885	42.063	39.609	44.776
4	2951	Chr4	24380317	42.357	40.094	44.897
4	2952	Chr4	24786420	42.841	40.529	45.403
4	2953	Chr4	27195494	43.8	41.557	46.344
4	2954	Chr4	27781459	44.26	42.391	46.344
4	2957	Chr4	28288478	44.731	42.824	46.813
4	2958	Chr4	28628054	45.369	43.341	47.664
4	2960	Chr4	29345600	45.593	43.748	47.664
4	2961	Chr4	29652311	46.084	44.434	47.995
4	2964	Chr4	30060584	46.526	44.922	48.351
4	2966	Chr4	30812139	47.592	45.854	49.532
4	2967	Chr4	30987733	47.77	45.854	49.933
4	2973	Chr4	31605888	48.815	46.738	51.221
4	2976	Chr4	31610965	48.986	46.992	51.221
4	2979	Chr4	31970344	49.175	47.111	51.587
4	2984	Chr4	32596227	50.291	48.382	52.62
4	2988	Chr4	32944799	50.561	48.755	52.634
4	2989	Chr4	32945105	50.561	48.755	52.634
4	2991	Chr4	33427213	50.733	48.952	52.634
4	2992	Chr4	33952587	51.495	49.669	53.526
4	2994	Chr4	34170357	51.905	49.994	54.077
4	2995	Chr4	34232236	52.103	49.994	54.398
4	2997	Chr4	34885034	52.778	50.894	54.974
4	2998	Chr4	35434019	52.928	50.905	55.147
4	3003	Chr4	40517064	56.919	54.905	59.148
4	3004	Chr4	41443515	57.244	55.166	59.535
4	3005	Chr4	42154113	57.86	55.365	60.569
4	3007	Chr4	42297620	58.138	55.574	60.955
4	3009	Chr4	42868736	58.675	56.001	61.546
4	3010	Chr4	43008341	58.736	56.147	61.546
4	3012	Chr4	43652259	59.439	57.039	62.133
4	3011	Chr4	43594696	59.507	57.039	62.25
4	3013	Chr4	43963255	59.724	57.296	62.455
4	3015	Chr4	44527348	59.841	57.442	62.455
4	3017	Chr4	45143264	60.061	57.774	62.455
4	3018	Chr4	45404906	60.294	57.774	62.997
4	3026	Chr4	47920479	61.488	59.256	63.988
4	3025	Chr4	47919734	61.488	59.256	63.988
4	3030	Chr4	49595923	62.178	60.072	64.524
4	3031	Chr4	50718546	62.469	60.29	64.849
4	3035	Chr4	52912925	63.899	61.796	66.223
4	3034	Chr4	52689707	63.899	61.796	66.223
4	3036	Chr4	55264554	64.418	62.464	66.653
4	3037	Chr4	55405926	64.52	62.464	66.781
4	3041	Chr4	55961309	64.752	62.464	67.358
4	3044	Chr4	56959990	64.988	62.761	67.358
4	3046	Chr4	58165604	65.194	62.822	67.57
4	3052	Chr4	61522581	65.657	63.885	67.676
4	3049	Chr4	60722189	65.83	64.12	67.804
4	3055	Chr4	62104325	66.286	64.476	68.443
4	3056	Chr4	63626902	66.999	65.156	68.961
4	3057	Chr4	64308471	67.264	65.802	68.961
4	3060	Chr4	65602345	67.794	66.644	68.971
4	3062	Chr4	67003762	68.468	67.676	69.39
4	3064	Chr4	68055550	69.378	69.049	69.994
4	3066	Chr4	69211520	70.888	71.127	70.838
4	3067	Chr4	69315653	71.022	71.127	71.224
4	3068	Chr4	69346541	71.141	71.313	71.224
4	3072	Chr4	69641986	71.52	71.631	71.649
4	3075	Chr4	69762888	71.893	71.963	72.032
4	3077	Chr4	70015261	72.738	72.883	72.772
4	3081	Chr4	71241168	73.628	73.528	74.106
4	3088	Chr4	71721756	74.202	74.22	74.528
4	3085	Chr4	71579654	74.397	74.529	74.528
4	3086	Chr4	71661288	74.52	74.748	74.528
4	3090	Chr4	71926240	75.151	75.518	75.022
4	3092	Chr4	72120912	75.419	75.862	75.259
4	3093	Chr4	72283944	75.515	75.862	75.418
4	3095	Chr4	72581170	76.157	76.504	76.162
4	3097	Chr4	73095469	77.074	76.88	77.45
4	3100	Chr4	73374338	77.678	77.615	77.941
4	3102	Chr4	73455948	77.977	78.017	78.217
4	3104	Chr4	73702534	78.414	78.604	78.521
4	3106	Chr4	73856948	78.917	78.944	79.195
4	3107	Chr4	73938796	79.365	79.498	79.579
4	3114	Chr4	74048429	79.692	80.045	79.579
4	3115	Chr4	74067362	79.767	80.206	79.579
4	3118	Chr4	74244796	80.306	80.77	80.023
4	3119	Chr4	74347958	80.534	81.203	80.108
4	3121	Chr4	74514774	80.676	81.425	80.163
4	3123	Chr4	74558901	80.774	81.656	80.163
4	3125	Chr4	74816505	81.465	82.89	80.371
4	3124	Chr4	74777826	81.648	83.376	80.371
4	3127	Chr4	75169438	82.44	84.818	80.371
4	3130	Chr4	75922528	85.417	88.232	83.006
4	3131	Chr4	76034942	85.818	88.91	83.006
4	3138	Chr4	76368852	86.567	89.947	83.648
4	3140	Chr4	76427033	86.915	89.947	84.177
4	3142	Chr4	76534702	87.782	90.994	84.882
4	3143	Chr4	76652778	88.531	92.028	85.263
4	3145	Chr4	76731203	88.966	92.297	86.066
4	3146	Chr4	76735809	89.097	92.486	86.066
4	3151	Chr4	76790198	89.497	93.095	86.277
4	3153	Chr4	76812076	89.742	93.095	86.658
4	3155	Chr4	76825615	89.95	93.343	86.898
4	3156	Chr4	76837195	89.95	93.343	86.898
4	3158	Chr4	76866716	90.394	93.555	87.604
4	3162	Chr4	77108324	92.171	94.591	90.062
4	3164	Chr4	77230251	93.172	95.589	91.172
4	3167	Chr4	77359908	94.665	96.315	93.259
4	3169	Chr4	77376421	95.266	97.643	93.259
4	3165	Chr4	77321609	95.406	97.843	93.259
4	3173	Chr4	77483873	96.998	100.258	94.148
4	3175	Chr4	77509984	97.399	100.94	94.313
4	3176	Chr4	77539309	97.976	101.642	94.731
4	3177	Chr4	77576543	98.657	101.642	95.906
4	2807	Chr4	78632819	110.848	108.772	113.753
4	2846	Chr4	77957397	113.045	109.979	117.033
4	2848	Chr4	77951202	113.311	110.325	117.059
4	2839	Chr4	78066358	113.774	110.796	117.566
4	2831	Chr4	78285395	114.259	111.3	118.054
4	2812	Chr4	78504216	114.395	111.3	118.276
4	2834	Chr4	78198300	114.501	111.392	118.444
4	2811	Chr4	78517290	114.711	111.756	118.444
4	2803	Chr4	78669566	114.947	111.821	118.933
4	2802	Chr4	78696321	114.99	111.821	119.01
4	2805	Chr4	78639149	115.035	111.898	119.01
4	2793	Chr4	78827271	115.376	112.53	119.01
4	2787	Chr4	78888192	115.57	112.829	119.126
4	2792	Chr4	78882335	115.57	112.829	119.126
4	2781	Chr4	78980895	115.957	113.494	119.256
4	2779	Chr4	79016761	116.093	113.745	119.256
4	2780	Chr4	78986512	116.186	113.915	119.256
4	2776	Chr4	79056320	116.305	114.144	119.256
5	3205	Chr5	2351733	0	0	0
5	3237	Chr5	1350730	1.207	1.58	0.878
5	3236	Chr5	1488649	1.369	1.72	1.116
5	3231	Chr5	1629154	1.977	2.767	1.354
5	3229	Chr5	1654047	2.104	2.767	1.494
5	3226	Chr5	1678232	2.188	3.008	1.494
5	3224	Chr5	1785880	2.661	3.422	1.933
5	3218	Chr5	1869686	2.836	3.422	2.407
5	3215	Chr5	2121814	3.459	4.172	2.771
5	3217	Chr5	2095954	3.55	4.172	2.991
5	3210	Chr5	2305593	3.744	4.349	3.25
5	3202	Chr5	2373420	4.163	4.854	3.55
5	3201	Chr5	2483986	4.477	5.211	3.928
5	3200	Chr5	2652988	4.712	5.482	3.94
5	3197	Chr5	2889798	5.776	6.217	5.492
5	3196	Chr5	2926425	5.919	6.293	5.675
5	3195	Chr5	3216457	6.638	6.6	6.727
5	3194	Chr5	3431383	7.549	6.982	8.24
5	3190	Chr5	3743450	8.636	7.737	9.649
5	3188	Chr5	3851142	9.038	8.367	9.98
5	3181	Chr5	6592076	11.18	9.097	13.381
5	3184	Chr5	10700328	11.732	9.607	14.177
5	3185	Chr5	10795633	12.088	10.013	14.209
5	3192	Chr5	11370668	12.769	10.427	15.293
5	3193	Chr5	11461419	13.447	11.045	16.149
5	3199	Chr5	12182651	15.176	12.138	18.591
5	3212	Chr5	12691166	16.499	12.552	20.816
5	3220	Chr5	12957791	17.293	13.321	21.518
5	3234	Chr5	13270758	17.748	13.782	21.977
5	3227	Chr5	13161467	17.838	14.004	21.977
5	3238	Chr5	13634092	18.58	14.922	22.453
5	3240	Chr5	13673254	18.753	15.044	22.689
5	3246	Chr5	13857595	18.834	15.155	22.689
5	3257	Chr5	14040842	19.107	15.676	22.689
5	3260	Chr5	14092349	19.185	15.821	22.782
5	3262	Chr5	14468084	19.873	16.698	23.278
5	3263	Chr5	14976432	21.321	17.825	24.964
5	3268	Chr5	15077515	21.548	18.259	25.064
5	3269	Chr5	15131490	21.722	18.4	25.215
5	3270	Chr5	15245179	22.162	18.994	25.54
5	3271	Chr5	15509418	22.631	19.389	26.112
5	3272	Chr5	15645007	23.096	19.74	26.802
5	3273	Chr5	15943920	23.81	20.555	27.273
5	3274	Chr5	16364691	24.83	21.589	28.253
5	3276	Chr5	16647560	25.401	22.078	28.992
5	3278	Chr5	17469660	27.783	24.946	30.811
5	3279	Chr5	17497599	27.783	24.946	30.811
5	3281	Chr5	18524549	29.84	27.328	32.556
5	3290	Chr5	19028195	30.89	28.403	33.582
5	3292	Chr5	19167648	31.264	28.969	33.752
5	3295	Chr5	19447072	31.596	29.216	34.132
5	3302	Chr5	19607123	32.098	29.952	34.374
5	3307	Chr5	19735521	32.587	30.397	34.952
5	3317	Chr5	20068261	33.034	30.798	35.436
5	3312	Chr5	19943517	33.14	31.035	35.436
5	3319	Chr5	20328165	33.578	31.427	35.914
5	3310	Chr5	19905167	33.74	31.553	36.097
5	3321	Chr5	20460544	34.016	31.917	36.311
5	3324	Chr5	21240060	34.431	32.16	36.849
5	3325	Chr5	21442570	34.666	32.16	37.317
5	3327	Chr5	21768091	35.096	33.021	37.317
5	3334	Chr5	22071887	35.543	33.446	37.765
5	3335	Chr5	22336422	35.865	33.665	38.203
5	3339	Chr5	22796994	36.471	33.891	39.144
5	3340	Chr5	23048002	37.124	34.77	39.554
5	3344	Chr5	23424309	37.407	35.052	39.853
5	3347	Chr5	23815048	37.881	35.918	40.053
5	3349	Chr5	25302186	39.502	38.369	40.852
5	3350	Chr5	25561200	39.597	38.63	40.852
5	3353	Chr5	26023872	40.259	39.192	41.504
5	3357	Chr5	26066436	40.33	39.361	41.504
5	3360	Chr5	26307853	40.568	39.447	41.863
5	3361	Chr5	26382454	40.568	39.447	41.863
5	3362	Chr5	26474914	40.836	40.032	41.942
5	3365	Chr5	26649583	41.211	40.032	42.484
5	3366	Chr5	26814241	41.506	40.377	42.832
5	3368	Chr5	28251865	42.444	40.984	44.095
5	3373	Chr5	28274890	42.492	41.093	44.095
5	3385	Chr5	28690740	42.678	41.223	44.339
5	3389	Chr5	29036231	42.831	41.346	44.523
5	3391	Chr5	29112091	43.016	41.346	44.833
5	3397	Chr5	29711799	43.461	41.848	45.273
5	3401	Chr5	30600063	44.38	42.511	46.414
5	3400	Chr5	30274556	44.561	42.705	46.615
5	3403	Chr5	31098309	44.907	42.705	47.276
5	3404	Chr5	31553376	45.143	42.955	47.542
5	3406	Chr5	31986440	45.547	43.236	48.055
5	3411	Chr5	32289053	45.717	43.236	48.377
5	3418	Chr5	32983814	45.973	43.664	48.492
5	3422	Chr5	33208131	46.05	43.664	48.618
5	3425	Chr5	33607603	46.533	43.965	49.349
5	3426	Chr5	33614275	46.581	44.071	49.349
5	3427	Chr5	34121857	46.996	44.474	49.796
5	3428	Chr5	34689661	47.343	44.578	50.304
5	3429	Chr5	35126961	47.632	44.864	50.667
5	3430	Chr5	36749787	48.413	45.762	50.842
5	3431	Chr5	37204693	48.641	45.762	51.737
5	3432	Chr5	37967542	49.023	46.063	52.322
5	3433	Chr5	38270059	49.785	47.153	52.322
5	3437	Chr5	39404095	50.135	47.686	52.795
5	3439	Chr5	40264987	50.789	48.535	53.335
5	3441	Chr5	41591687	51.021	48.535	53.654
5	3443	Chr5	41722237	51.072	48.535	53.785
5	3444	Chr5	42256035	51.196	48.794	53.938
5	3445	Chr5	42600457	51.489	48.794	54.367
5	3449	Chr5	43280155	51.919	48.908	55.239
5	3450	Chr5	44050175	52.238	49.138	55.566
5	3455	Chr5	44154261	52.293	49.231	55.566
5	3460	Chr5	44402305	52.467	49.356	55.766
5	3461	Chr5	44492632	52.545	49.356	55.98
5	3468	Chr5	44857560	52.728	49.672	55.98
5	3470	Chr5	45359764	52.827	49.672	56.22
5	3478	Chr5	45886043	52.827	49.672	56.22
5	3481	Chr5	46651840	53.206	49.672	56.971
5	3482	Chr5	47286737	53.47	50.274	56.971
5	3485	Chr5	49278882	54.209	51.135	57.536
5	3486	Chr5	49768035	54.309	51.306	57.536
5	3489	Chr5	51408024	54.97	52.131	57.98
5	3490	Chr5	51564491	55.186	52.318	58.219
5	3492	Chr5	52060539	55.437	52.318	58.649
5	3493	Chr5	52437945	55.693	52.576	59.139
5	3498	Chr5	52738839	55.884	52.827	59.16
5	3499	Chr5	53004829	56.027	52.961	59.34
5	3500	Chr5	53243367	56.285	53.091	59.833
5	3502	Chr5	53424232	56.637	53.52	59.932
5	3504	Chr5	55078972	57.89	55.08	60.952
5	3505	Chr5	55449249	58.397	55.324	61.571
5	3509	Chr5	55626674	58.78	56.09	61.683
5	3510	Chr5	55633314	58.78	56.09	61.683
5	3512	Chr5	55784179	58.929	56.29	61.796
5	3514	Chr5	56144482	59.436	57.163	62.072
5	3518	Chr5	56696978	60.085	57.163	63.242
5	3519	Chr5	57442787	61.011	58.223	63.929
5	3522	Chr5	57634322	61.011	58.223	63.929
5	3537	Chr5	58024180	61.562	59.031	64.277
5	3538	Chr5	58063358	61.562	59.031	64.277
5	3539	Chr5	58301961	62.222	59.594	64.971
5	3543	Chr5	58752955	62.918	60.487	65.528
5	3545	Chr5	59007811	63.42	61.099	65.92
5	3549	Chr5	59157233	63.753	61.493	66.197
5	3548	Chr5	59156424	63.753	61.493	66.197
5	3551	Chr5	59314144	64.301	62.125	66.658
5	3556	Chr5	59575145	64.895	62.915	67.038
5	3558	Chr5	59621332	65.006	63.169	67.038
5	3561	Chr5	59960302	65.941	64.324	67.781
5	3560	Chr5	59886608	66.176	64.618	68.008
5	3566	Chr5	60056566	66.734	65.647	68.008
5	3568	Chr5	60255307	67.525	66.554	68.65
5	3572	Chr5	60369742	67.764	66.554	69.188
5	3570	Chr5	60326102	67.866	66.554	69.359
5	3574	Chr5	60529753	68.632	67.615	69.85
5	3581	Chr5	60748859	69.399	68.513	70.55
5	3582	Chr5	60804466	69.563	68.79	70.55
5	3583	Chr5	61129358	70.521	70.192	71.026
5	3584	Chr5	61273317	70.938	70.79	71.186
5	3587	Chr5	61381513	71.136	70.952	71.5
5	3589	Chr5	61423983	71.481	71.286	71.87
5	3590	Chr5	61574309	71.765	71.68	72.028
5	3591	Chr5	61597208	72.154	71.833	72.698
5	3593	Chr5	61779066	72.757	72.549	73.126
5	3599	Chr5	61988856	73.229	73.05	73.565
5	3600	Chr5	61996683	73.516	73.412	73.785
5	3607	Chr5	62099164	73.668	73.546	73.965
5	3611	Chr5	62253520	74.124	74.47	74.265
5	3613	Chr5	62295891	74.401	74.47	74.694
5	3615	Chr5	62423242	74.726	74.499	75.124
5	3616	Chr5	62433964	74.839	74.499	75.352
5	3619	Chr5	62795563	76.482	76.45	76.642
5	3623	Chr5	62802912	76.591	76.628	76.642
5	3624	Chr5	62859065	76.706	76.628	76.957
5	3626	Chr5	62950885	77.174	77.062	77.465
5	3625	Chr5	62937193	77.243	77.158	77.465
5	3629	Chr5	62976133	77.57	77.458	77.786
5	3633	Chr5	63148815	77.887	78.043	77.908
5	3634	Chr5	63203136	78.338	78.632	78.224
5	3636	Chr5	63262382	78.686	78.908	78.604
5	3640	Chr5	63345660	78.983	79.123	78.967
5	3643	Chr5	63558218	79.883	79.902	79.977
5	3645	Chr5	63575143	80.056	80.319	79.977
5	3646	Chr5	63606221	80.222	80.476	80.12
5	3647	Chr5	63629293	80.603	80.834	80.531
5	3649	Chr5	63735815	81.351	81.358	81.459
5	3650	Chr5	63820545	81.821	81.958	81.802
5	3653	Chr5	63880035	82.226	82.517	82.071
5	3654	Chr5	64007057	83.411	83.308	83.708
5	3655	Chr5	64077392	83.724	83.476	84.221
5	3658	Chr5	64146827	84.529	84.382	84.811
5	3660	Chr5	64207919	85.46	84.685	86.295
5	3662	Chr5	64296390	85.835	85.026	86.779
5	3663	Chr5	64328730	86.208	85.238	87.229
5	3666	Chr5	64367984	86.548	85.353	88.069
5	3668	Chr5	64393447	86.938	86.012	88.069
5	3672	Chr5	64538742	88.056	87.284	89.045
5	3675	Chr5	64724058	89.431	88.881	90.216
5	3676	Chr5	64754961	89.623	88.881	90.615
5	3678	Chr5	64789298	90.115	89.578	90.821
5	3682	Chr5	65056871	91.593	90.616	92.823
5	3683	Chr5	65125554	92.476	91.239	93.967
5	3686	Chr5	65167408	92.988	91.239	94.817
5	3691	Chr5	65254792	94.099	92.425	96.032
5	3694	Chr5	65347911	95.514	93.69	97.501
5	3697	Chr5	65441517	96.532	94.796	98.409
5	3700	Chr5	65483831	96.632	95.028	98.409
5	3701	Chr5	65532754	97.141	95.597	98.873
5	3703	Chr5	65571322	97.59	96.267	99.144
5	3706	Chr5	65662107	98.475	97.055	100.069
5	3707	Chr5	65685762	98.763	97.273	100.528
5	3709	Chr5	65765281	99.071	97.763	100.528
5	3712	Chr5	65856062	100.081	99.265	101.093
5	3713	Chr5	65895518	100.48	99.439	101.662
5	3715	Chr5	65988732	100.919	99.935	102.027
5	3744	Chr5	67116513	102.462	101.728	103.41
5	3726	Chr5	66280821	103.512	102.512	104.726
5	3722	Chr5	66223261	103.512	102.512	104.726
5	3724	Chr5	66241727	103.56	102.595	104.726
5	3725	Chr5	66258032	103.679	102.595	104.946
5	3728	Chr5	66401923	103.907	102.595	105.394
5	3730	Chr5	66494298	104.003	102.595	105.589
5	3734	Chr5	66766676	104.261	102.595	106.074
5	3739	Chr5	66908396	104.513	102.658	106.54
5	3740	Chr5	66913243	104.653	102.658	106.728
5	3743	Chr5	67080351	105.087	103.06	107.3
5	3747	Chr5	67173331	105.422	103.558	107.465
5	3756	Chr5	67291129	105.651	103.969	107.546
5	3757	Chr5	67301769	105.651	103.969	107.546
5	3759	Chr5	67327456	105.701	103.969	107.617
5	3771	Chr5	67569277	105.984	104.627	107.617
5	3767	Chr5	67469837	107.621	105.672	109.711
6	3854	Chr6	805471	0	0	0
6	3850	Chr6	1067674	0.362	0.949	0.275
6	3849	Chr6	1220949	0.656	1.198	0.507
6	3844	Chr6	1511185	2.19	2.321	2.298
6	3843	Chr6	1571135	2.79	2.368	3.332
6	3842	Chr6	1655454	3.322	2.49	4.438
6	3841	Chr6	1686839	3.659	2.712	4.819
6	3838	Chr6	1745239	3.903	2.712	5.45
6	3834	Chr6	1831341	4.447	2.712	6.538
6	3832	Chr6	1939412	4.962	2.826	7.475
6	3833	Chr6	1877623	5.085	2.826	7.641
6	3827	Chr6	2001109	5.567	3.326	8.136
6	3824	Chr6	2027120	5.792	3.326	8.674
6	3822	Chr6	2141218	7.204	4.028	10.758
6	3815	Chr6	2558209	10.536	6.301	15.228
6	3813	Chr6	2623958	11.684	6.74	16.969
6	3811	Chr6	2652371	11.684	6.74	16.969
6	3808	Chr6	2715384	11.884	6.74	17.297
6	3790	Chr6	2932299	12.217	7.25	17.671
6	3797	Chr6	3040882	12.864	7.642	18.578
6	3794	Chr6	2968762	12.95	7.642	18.718
6	3803	Chr6	3188500	13.372	7.642	19.516
6	3805	Chr6	3274620	13.524	7.943	19.516
6	3806	Chr6	3336673	13.816	7.943	20.202
6	3779	Chr6	3889120	14.067	7.956	20.424
6	3786	Chr6	4134766	14.492	8.37	21.033
6	3789	Chr6	4263270	14.963	8.732	21.704
6	3799	Chr6	4415327	15.306	8.732	22.322
6	3807	Chr6	4788073	16.291	9.182	23.854
6	3819	Chr6	5167347	17.203	9.461	25.388
6	3835	Chr6	5764798	17.759	9.802	26.093
6	3852	Chr6	6554005	18.701	9.983	27.929
6	3855	Chr6	6933959	19.392	10.321	28.916
6	3856	Chr6	7701197	20.895	11.153	31.176
6	3857	Chr6	7836893	21.005	11.28	31.176
6	3859	Chr6	8769908	22.171	12.424	32.4
6	3863	Chr6	9796461	23.76	13.424	34.567
6	3867	Chr6	10238857	24.341	14.057	35.08
6	3871	Chr6	10381886	24.592	14.372	35.26
6	3872	Chr6	10610223	24.737	14.495	35.45
6	3874	Chr6	11005305	25.113	14.739	36
6	3875	Chr6	12007319	26.124	15.784	37.105
6	3907	Chr6	18626964	26.999	17.15	37.14
6	3880	Chr6	12605201	27.446	17.749	37.588
6	3883	Chr6	14081986	28.346	18.824	38.35
6	3885	Chr6	14516261	28.346	18.824	38.35
6	3886	Chr6	15128810	28.984	19.37	39.148
6	3888	Chr6	15970520	29.092	19.37	39.351
6	3895	Chr6	17013589	29.428	19.525	39.786
6	3892	Chr6	16858736	29.509	19.673	39.786
6	3897	Chr6	17360590	29.657	20.019	39.786
6	3914	Chr6	19109798	30.044	20.578	39.974
6	3901	Chr6	17780946	30.256	20.845	40.157
6	3902	Chr6	17850639	30.256	20.845	40.157
6	3908	Chr6	18732161	31.144	22.016	40.724
6	3918	Chr6	19380539	31.753	22.723	41.227
6	3919	Chr6	19600610	31.943	23.103	41.227
6	3922	Chr6	20504850	32.618	23.614	42.099
6	3923	Chr6	20572273	32.732	23.904	42.099
6	3924	Chr6	20997220	33.226	24.563	42.402
6	3921	Chr6	20186219	33.362	24.77	42.402
6	3925	Chr6	22057318	34.594	26.093	43.555
6	3926	Chr6	22571338	35.315	26.773	44.412
6	3928	Chr6	22646473	35.315	26.773	44.412
6	3942	Chr6	22986448	35.948	27.552	44.81
6	3933	Chr6	22839151	35.992	27.552	44.871
6	3941	Chr6	22972688	36.245	28.029	44.935
6	3939	Chr6	22963660	36.365	28.266	44.935
6	3947	Chr6	23042953	36.474	28.393	45.007
6	3950	Chr6	23139466	36.589	28.585	45.007
6	3955	Chr6	23188373	36.589	28.585	45.007
6	3962	Chr6	23335057	36.778	28.708	45.365
6	3978	Chr6	23803266	37.189	29.134	45.711
6	3983	Chr6	23895990	37.368	29.593	45.711
6	3989	Chr6	24007324	37.472	29.593	45.808
6	3997	Chr6	24271912	37.735	29.832	46.058
6	3998	Chr6	24460185	37.967	30.209	46.274
6	3999	Chr6	24487954	38.07	30.36	46.274
6	4004	Chr6	24907687	38.714	30.875	47.057
6	4014	Chr6	25417976	38.819	31.03	47.057
6	3991	Chr6	24111875	39.073	31.242	47.303
6	4017	Chr6	26083870	39.973	32.529	47.885
6	4019	Chr6	26362793	40.123	32.864	47.885
6	4026	Chr6	27202285	41.456	34.45	48.925
6	4024	Chr6	27019788	41.596	34.635	49.038
6	4027	Chr6	27326310	41.795	34.767	49.316
6	4030	Chr6	27769895	42.36	35.111	50.059
6	4034	Chr6	28414928	42.986	36.208	50.059
6	4031	Chr6	28233126	43.268	36.529	50.507
6	4036	Chr6	29016914	43.867	37.248	50.949
6	4039	Chr6	29341741	44.085	37.512	51.179
6	4038	Chr6	29221982	44.166	37.512	51.293
6	4041	Chr6	29951472	45.354	38.724	52.468
6	4042	Chr6	30369833	46.559	39.882	53.691
6	4043	Chr6	30432761	46.748	40.031	53.941
6	4045	Chr6	30939920	48.268	41.677	55.375
6	4048	Chr6	31161648	49.179	42.483	56.427
6	4049	Chr6	31203329	49.441	42.483	56.896
6	4050	Chr6	31363246	49.679	42.483	57.354
6	4051	Chr6	31387871	49.779	42.656	57.354
6	4052	Chr6	31526570	50.273	43.273	57.824
6	4053	Chr6	31640292	50.879	43.802	58.442
6	4055	Chr6	31796962	51.207	44.265	58.722
6	4057	Chr6	31945260	51.858	45.052	59.118
6	4059	Chr6	32209270	52.836	46.136	59.95
6	4061	Chr6	32275004	53.355	46.509	60.68
6	4060	Chr6	32228040	53.427	46.509	60.813
6	4063	Chr6	32448451	53.974	47.122	61.309
6	4064	Chr6	32684239	55.096	48.349	62.327
6	4066	Chr6	32747269	55.456	48.703	62.684
6	4068	Chr6	32846063	55.899	49.221	63.072
6	4069	Chr6	32870282	56.074	49.221	63.397
6	4070	Chr6	32923900	56.519	49.757	63.808
6	4073	Chr6	33099659	57.2	50.477	64.492
6	4072	Chr6	33027586	57.403	50.774	64.492
6	4075	Chr6	33185493	57.61	51.016	64.694
6	4079	Chr6	33300004	58.488	51.753	65.788
6	4082	Chr6	33342937	58.658	51.753	66.026
6	4083	Chr6	33462268	58.971	52.186	66.247
6	4086	Chr6	33611402	59.56	52.606	67
6	4093	Chr6	33643946	59.676	52.876	67
6	4096	Chr6	33660374	59.829	53.16	67
6	4099	Chr6	33871989	60.625	54.047	67.829
6	4100	Chr6	33976096	60.908	54.047	68.227
6	4103	Chr6	34308381	62.26	54.939	70.199
6	4104	Chr6	34383589	62.634	55.343	70.199
6	4105	Chr6	34413694	62.843	55.343	70.852
6	4106	Chr6	34478880	63.105	55.87	70.852
6	4108	Chr6	34773031	64.517	57.134	72.366
6	4109	Chr6	34802245	64.72	57.386	72.552
6	4111	Chr6	34838265	64.864	57.386	72.77
6	4112	Chr6	34845347	64.982	57.651	72.77
6	4115	Chr6	34934801	65.579	58.351	73.186
6	4116	Chr6	34938454	65.664	58.465	73.186
6	4117	Chr6	35042645	66.192	58.876	74.117
6	4120	Chr6	35221357	66.791	59.526	74.504
6	4122	Chr6	35465260	67.28	60.325	74.734
6	4125	Chr6	35726893	67.94	61.165	75.2
6	4127	Chr6	35915863	69.28	62.761	76.234
6	4130	Chr6	35982009	69.726	63.627	76.385
6	4128	Chr6	35962765	69.726	63.627	76.385
6	4134	Chr6	36024498	70.042	63.627	76.754
6	4138	Chr6	36088689	70.169	64.034	76.754
6	4135	Chr6	36067469	70.256	64.25	76.754
6	4140	Chr6	36103009	70.459	64.585	76.754
6	4151	Chr6	36311415	70.743	64.936	77.029
6	4154	Chr6	36328074	70.743	64.936	77.029
6	4148	Chr6	36289890	70.951	65.195	77.129
6	4153	Chr6	36325397	70.951	65.195	77.129
6	4167	Chr6	36699122	71.329	66.007	77.129
7	4208	Chr7	576679	0	0	0
7	4184	Chr7	287661	1.834	1.536	2.292
7	4182	Chr7	252479	1.922	1.536	2.31
7	4192	Chr7	406382	2.2	1.615	2.857
7	4201	Chr7	503153	2.295	1.615	3.135
7	4197	Chr7	436164	2.395	1.68	3.135
7	4204	Chr7	550925	2.564	1.68	3.496
7	4213	Chr7	648277	2.825	1.962	3.84
7	4216	Chr7	686817	3.086	1.962	4.276
7	4217	Chr7	691764	3.134	1.962	4.378
7	4219	Chr7	736476	3.385	2.129	4.754
7	4225	Chr7	807058	3.701	2.366	5.261
7	4230	Chr7	971765	4.561	2.366	6.802
7	4229	Chr7	926169	4.757	2.366	7.213
7	4232	Chr7	1048929	5.396	2.466	8.433
7	4237	Chr7	1091437	5.698	2.723	8.834
7	4241	Chr7	1132169	5.927	2.723	9.275
7	4244	Chr7	1242654	6.264	2.723	9.924
7	4245	Chr7	1283673	6.586	2.801	10.474
7	4250	Chr7	1453149	7.427	3.084	11.878
7	4256	Chr7	1682209	8.718	3.236	14.521
7	4260	Chr7	2055595	10.995	4.1	18.133
7	4202	Chr7	2193489	12.06	4.357	20.095
7	4196	Chr7	2272716	12.391	4.357	20.798
7	4190	Chr7	2304052	12.644	4.357	21.237
7	4181	Chr7	2464279	13.149	4.357	22.171
7	4180	Chr7	2572162	13.56	4.567	22.83
7	4175	Chr7	2807673	14.375	5.254	23.903
7	4174	Chr7	2827300	14.478	5.49	23.903
7	4177	Chr7	2610081	14.6	5.49	24.06
7	4172	Chr7	3016177	15.296	5.645	25.405
7	4171	Chr7	3329949	15.898	5.853	26.372
7	4170	Chr7	3404219	16.504	6.192	27.21
7	4223	Chr7	3841101	17.83	7.536	28.582
7	4206	Chr7	3606732	18.029	7.893	28.782
7	4236	Chr7	4129317	19.199	8.188	30.812
7	4276	Chr7	5881057	22.935	13.239	32.956
7	4459	Chr7	6882531	25.145	16.953	34.204
7	4458	Chr7	7399139	26.166	17.389	35.444
7	4455	Chr7	8299786	27.48	18.033	37.346
7	4451	Chr7	8479871	27.671	18.423	37.346
7	4450	Chr7	8646009	27.968	18.62	37.665
7	4444	Chr7	9148905	28.274	18.85	38.147
7	4449	Chr7	8784447	28.336	18.85	38.273
7	4438	Chr7	9492706	29.247	19.778	39.138
7	4436	Chr7	9610020	29.399	19.778	39.422
7	4434	Chr7	10203647	29.703	20.009	39.769
7	4432	Chr7	10554485	29.992	20.392	40.007
7	4428	Chr7	11449398	30.64	21.153	40.537
7	4425	Chr7	11557696	30.716	21.153	40.666
7	4422	Chr7	11943349	31.25	21.907	40.992
7	4420	Chr7	12413543	31.836	22.613	41.468
7	4417	Chr7	12897770	31.836	22.613	41.468
7	4416	Chr7	13033303	32.141	22.957	41.725
7	4408	Chr7	14596969	32.93	23.727	42.562
7	4409	Chr7	14078214	33.039	23.829	42.676
7	4407	Chr7	14967270	33.372	23.99	43.114
7	4405	Chr7	15138925	33.608	23.99	43.523
7	4402	Chr7	15851273	33.936	24.605	43.852
7	4401	Chr7	17241188	34.486	24.775	44.569
7	4399	Chr7	18204720	35.371	25.494	45.68
7	4398	Chr7	18503055	35.439	25.589	45.68
7	4397	Chr7	20185020	36.226	26.727	46.25
7	4395	Chr7	21975953	37.009	27.325	47.109
7	4394	Chr7	22067833	37.108	27.325	47.306
7	4392	Chr7	23150615	37.575	28.249	47.554
7	4390	Chr7	23534606	38.15	28.26	48.319
7	4381	Chr7	23610900	38.363	28.843	48.319
7	4370	Chr7	23777072	38.363	28.843	48.319
7	4377	Chr7	23685209	38.363	28.843	48.319
7	4376	Chr7	23690216	38.423	28.925	48.356
7	4369	Chr7	23821153	38.586	29.158	48.462
7	4358	Chr7	24114718	38.727	29.275	48.606
7	4353	Chr7	24180014	38.826	29.44	48.638
7	4349	Chr7	24212602	38.89	29.54	48.67
7	4343	Chr7	24274217	38.98	29.64	48.733
7	4333	Chr7	24330776	39.046	29.852	48.733
7	4327	Chr7	24738872	39.322	30.022	48.991
7	4324	Chr7	24954245	39.392	30.212	48.991
7	4314	Chr7	26081863	39.922	30.878	49.415
7	4317	Chr7	25181754	40.108	31.137	49.491
7	4318	Chr7	25171314	40.108	31.137	49.491
7	4315	Chr7	26030031	40.507	31.765	49.689
7	4311	Chr7	26902172	41.202	32.893	50.019
7	4307	Chr7	27540945	41.531	33.155	50.44
7	4313	Chr7	26783377	41.618	33.155	50.584
7	4305	Chr7	28039270	42.776	33.599	52.16
7	4303	Chr7	28268852	43.031	34.239	52.3
7	4299	Chr7	28682284	43.47	34.839	52.3
7	4296	Chr7	28939825	43.768	35.245	52.677
7	4297	Chr7	28794833	43.907	35.245	52.997
7	4294	Chr7	29661417	44.974	36.062	54.266
7	4288	Chr7	30022899	45.266	36.357	54.8
7	4286	Chr7	30199699	45.644	36.966	54.8
7	4284	Chr7	30261972	45.853	37.144	54.988
7	4281	Chr7	30408847	46.098	37.423	55.232
7	4280	Chr7	30431820	46.179	37.515	55.244
7	4278	Chr7	30674494	46.682	37.956	55.833
7	4273	Chr7	31032369	47.014	37.956	56.509
7	4270	Chr7	31070777	47.246	38.038	56.885
7	4267	Chr7	31154404	47.342	38.144	57.026
7	4264	Chr7	31517192	48.118	38.77	57.903
7	4254	Chr7	32120114	50.348	40.66	60.47
7	4239	Chr7	32542743	51.605	41.798	61.839
7	4235	Chr7	32576111	51.668	41.924	61.839
7	4460	Chr7	32727820	52.269	42.266	62.71
7	4463	Chr7	32921285	52.871	42.67	63.426
7	4464	Chr7	32979188	53.177	43.185	63.426
7	4467	Chr7	33393581	54.424	43.832	65.509
7	4468	Chr7	33884763	55.362	44.614	66.517
7	4470	Chr7	34152114	56.501	45.016	68.599
7	4471	Chr7	34185392	56.652	45.168	68.711
7	4472	Chr7	34311231	56.894	45.376	69.035
7	4475	Chr7	34531058	57.531	46.081	69.457
7	4476	Chr7	34614252	57.867	46.39	69.74
7	4477	Chr7	34648712	58.09	46.662	69.934
7	4479	Chr7	34794277	58.495	46.662	70.861
7	4480	Chr7	35432285	61.834	49.807	74.4
7	4481	Chr7	35574603	62.172	49.807	74.953
7	4483	Chr7	35806591	62.816	50.734	75.429
7	4486	Chr7	36119889	64.549	52.897	76.677
7	4488	Chr7	36330477	65.045	53.344	77.242
7	4490	Chr7	36619735	66.036	54.72	77.806
7	4492	Chr7	36755531	66.554	55.235	78.303
7	4495	Chr7	36996223	67.31	56.629	78.303
7	4497	Chr7	37092368	67.845	57.271	78.798
7	4499	Chr7	37146067	68.424	58.023	79.219
7	4500	Chr7	37244413	69.006	58.539	79.747
7	4501	Chr7	37548895	70.422	59.459	81.892
7	4503	Chr7	37630612	70.563	59.555	81.892
7	4506	Chr7	37655045	70.811	59.555	82.709
7	4507	Chr7	37738499	70.914	59.655	82.709
7	4509	Chr7	37816634	71.35	59.869	83.233
7	4513	Chr7	37955917	71.808	59.998	84.178
7	4514	Chr7	38113734	73.213	60.601	86.353
7	4517	Chr7	38201446	73.66	60.788	87.068
7	4519	Chr7	38294168	74.166	61.153	87.706
7	4528	Chr7	38526145	75.102	61.794	88.956
7	4524	Chr7	38455457	75.397	62.009	89.377
7	4529	Chr7	38581921	75.614	62.045	89.852
7	4531	Chr7	38648163	75.936	62.487	89.852
7	4532	Chr7	38714828	76.119	62.629	90.059
7	4536	Chr7	38765607	76.315	63.08	90.125
7	4534	Chr7	38751674	76.402	63.297	90.125
7	4539	Chr7	38807442	76.615	63.492	90.299
7	4542	Chr7	38847370	76.711	63.518	90.472
7	4548	Chr7	38931758	76.957	63.661	90.82
7	4555	Chr7	39103777	77.603	64.147	91.624
7	4553	Chr7	39030854	77.788	64.637	91.624
7	4557	Chr7	39147847	78.091	64.637	92.033
7	4560	Chr7	39203586	78.398	65.203	92.033
7	4562	Chr7	39222816	78.714	65.67	92.296
7	4563	Chr7	39246973	79.004	66.226	92.296
7	4567	Chr7	39341284	79.252	66.776	92.296
7	4571	Chr7	39423814	79.398	67.06	92.296
7	4574	Chr7	39493530	79.668	67.493	92.296
7	4576	Chr7	39600877	79.781	67.655	92.489
7	12209	Chr7	39074205	84.227	75.276	93.617
8	4599	Chr8	2614103	0	0	0
8	4591	Chr8	748257	1.582	0	3.049
8	4590	Chr8	1191086	1.866	0.329	3.235
8	4607	Chr8	1647721	2.076	0.329	3.615
8	4614	Chr8	1751617	2.076	0.329	3.615
8	4624	Chr8	1871697	2.236	0.329	3.917
8	4633	Chr8	2034260	2.412	0.329	4.263
8	4598	Chr8	2613589	2.893	0.529	5.134
8	4643	Chr8	2263409	3.086	0.605	5.485
8	4648	Chr8	2482920	3.42	0.695	6.076
8	4609	Chr8	2979597	4.435	0.768	7.985
8	4646	Chr8	3624225	5.688	0.794	10.393
8	4655	Chr8	4137926	6.038	1.017	10.967
8	4639	Chr8	3516618	6.182	1.017	11.241
8	4665	Chr8	4890153	6.669	1.145	12.132
8	4654	Chr8	7088763	6.893	1.145	12.582
8	4670	Chr8	8216734	7.095	1.145	12.981
8	4660	Chr8	7621007	7.095	1.145	12.981
8	4688	Chr8	8798965	7.274	1.214	13.272
8	4689	Chr8	8806580	7.274	1.214	13.272
8	4651	Chr8	6902639	7.436	1.214	13.574
8	4682	Chr8	8639009	7.571	1.271	13.789
8	4704	Chr8	9130351	7.767	1.271	14.221
8	4706	Chr8	9358569	8.201	1.407	14.974
8	4709	Chr8	10046991	9.139	1.407	16.824
8	4715	Chr8	11145022	9.856	1.698	18.03
8	4716	Chr8	11994810	10.518	2.095	18.924
8	4719	Chr8	12229534	10.597	2.095	19.118
8	4721	Chr8	12650918	11.198	2.456	19.942
8	4724	Chr8	13216932	12.268	2.471	21.831
8	4735	Chr8	16174150	14.538	4.58	24.52
8	4726	Chr8	14656734	15.916	5.951	25.773
8	4727	Chr8	15192420	16.239	6.155	26.288
8	4730	Chr8	15642980	16.782	6.458	27.367
8	4734	Chr8	15960368	17.072	6.783	27.367
8	4736	Chr8	16392054	17.798	7.36	28.255
8	4741	Chr8	16915424	17.798	7.36	28.255
8	4749	Chr8	18142581	18.51	8.053	28.939
8	4750	Chr8	18667529	19.209	8.99	29.518
8	4751	Chr8	18838468	19.511	9.248	29.828
8	4753	Chr8	21079506	21.58	12.155	30.844
8	4754	Chr8	21606983	22.441	12.668	32.174
8	4752	Chr8	20794927	22.75	12.985	32.51
8	4758	Chr8	22185351	23.477	13.796	33.154
8	4756	Chr8	22129843	23.64	13.964	33.302
8	4762	Chr8	22594619	24.299	14.822	33.748
8	4770	Chr8	22854775	24.299	14.822	33.748
8	4784	Chr8	23003326	24.585	15.252	33.891
8	4790	Chr8	23227390	24.798	15.604	33.999
8	4791	Chr8	23233600	24.87	15.725	33.999
8	4799	Chr8	23451832	25.238	16.41	34.161
8	4794	Chr8	23416790	25.312	16.41	34.233
8	4801	Chr8	23576596	25.471	16.532	34.397
8	4808	Chr8	23801577	25.911	17.205	34.588
8	4810	Chr8	23940980	26.342	18.018	34.696
8	4819	Chr8	24241803	27.275	19.511	35.023
8	4824	Chr8	24339003	27.517	19.783	35.322
8	4826	Chr8	24397898	27.868	20.379	35.332
8	4827	Chr8	24399420	28.027	20.778	35.482
8	4833	Chr8	24600269	29.001	21.452	36.597
8	4830	Chr8	24581690	29.001	21.452	36.597
8	4836	Chr8	24733594	29.647	22.146	37.165
8	4838	Chr8	24846314	30.121	22.705	37.506
8	4841	Chr8	25025513	30.836	23.628	38.068
8	4843	Chr8	25102752	31.067	23.883	38.263
8	4847	Chr8	25332558	31.928	24.679	39.204
8	4849	Chr8	25404548	32.16	24.914	39.438
8	4852	Chr8	25762547	33.143	25.791	40.514
8	4854	Chr8	25825011	33.239	25.791	40.724
8	4855	Chr8	25912673	33.878	26.414	41.29
8	4856	Chr8	26073001	34.524	27.408	41.683
8	4858	Chr8	26155856	35.082	28.003	42.235
8	4860	Chr8	26343584	35.353	28.003	42.668
8	4864	Chr8	27182867	37.457	29.83	45.083
8	4865	Chr8	27253439	37.818	30.118	45.545
8	4866	Chr8	27561129	39.169	31.697	46.744
8	4867	Chr8	27703180	39.359	31.959	46.744
8	4870	Chr8	27826773	39.667	32.151	47.131
8	4871	Chr8	27966756	40.086	32.587	47.592
8	4872	Chr8	28028613	40.218	32.587	47.858
8	4876	Chr8	28141516	40.494	32.975	48.094
8	4879	Chr8	28227911	40.715	33.207	48.118
8	4881	Chr8	28357543	41.104	33.207	48.906
8	4882	Chr8	28382689	41.372	33.608	49.121
8	4884	Chr8	28414747	41.499	33.925	49.121
8	4889	Chr8	28496894	42.039	34.864	49.357
8	4890	Chr8	28649156	42.939	35.398	50.587
8	4894	Chr8	28754690	43.14	35.414	50.896
8	4898	Chr8	28863033	44.001	35.701	52.604
8	4900	Chr8	28886411	44.234	35.886	52.604
8	4903	Chr8	28991116	44.736	36.625	52.604
8	4905	Chr8	29328323	47.245	38.366	56.155
8	4909	Chr8	29378756	47.741	38.768	56.707
8	4910	Chr8	29407344	48.151	39.006	57.325
8	4911	Chr8	29730883	49.824	40.356	59.224
8	4916	Chr8	29810522	50.2	40.356	60.162
8	4918	Chr8	29901423	50.628	40.613	60.656
8	4915	Chr8	29785399	50.811	40.826	60.795
8	4923	Chr8	30106996	52.029	41.681	62.33
8	4924	Chr8	30282043	52.494	41.923	63.101
8	4927	Chr8	30411435	53.21	42.73	63.75
8	4929	Chr8	30505486	53.295	42.73	63.924
8	4931	Chr8	30552975	53.427	42.903	63.924
8	4932	Chr8	30601230	53.761	43.11	64.495
8	4934	Chr8	30792449	54.866	44.388	65.366
8	4936	Chr8	30815927	55.021	44.655	65.366
8	4939	Chr8	30937306	55.842	45.483	66.081
8	4941	Chr8	31134836	56.817	46.403	67.247
8	4942	Chr8	31171613	57.127	46.611	67.799
8	4944	Chr8	31249570	57.774	47.788	67.799
8	4948	Chr8	31365365	58.233	48.286	68.319
8	4951	Chr8	31419188	58.709	48.357	68.932
8	4959	Chr8	31777064	59.474	49.127	69.883
8	4964	Chr8	31851794	59.963	49.438	70.497
8	4965	Chr8	31856008	59.963	49.438	70.497
8	4974	Chr8	32028267	60.977	50.196	71.676
8	4975	Chr8	32124902	61.769	51.545	72.009
8	4976	Chr8	32146940	61.918	51.913	72.009
8	4977	Chr8	32212528	62.136	52.062	72.243
8	4980	Chr8	32245444	62.312	52.369	72.243
8	4981	Chr8	32294904	62.737	52.842	72.692
8	4988	Chr8	32369260	63.01	53.051	72.964
8	4994	Chr8	32416404	63.251	53.574	73.037
8	4993	Chr8	32395196	63.326	53.574	73.117
8	5001	Chr8	32505295	63.586	53.888	73.307
8	5006	Chr8	32587553	63.904	54.015	73.768
8	5008	Chr8	32627711	64.047	54.247	73.87
8	5014	Chr8	32680518	64.217	54.558	73.87
8	5011	Chr8	32658079	64.264	54.637	73.87
8	5015	Chr8	32688733	64.394	54.895	73.87
8	5019	Chr8	32826079	64.692	55.503	73.87
8	5025	Chr8	33077699	64.956	56.064	73.87
8	5024	Chr8	33063222	65.369	56.52	74.12
9	5122	Chr9	2315057	0	0	0
9	5158	Chr9	217465	3.654	1.317	6.308
9	5156	Chr9	422251	3.904	1.766	6.308
9	5155	Chr9	501694	4.185	1.916	6.727
9	5152	Chr9	1370148	4.855	2.017	8.068
9	5151	Chr9	1408697	5.387	2.202	8.904
9	5150	Chr9	1425576	5.567	2.202	9.284
9	5149	Chr9	1483175	5.844	2.202	9.844
9	5146	Chr9	1703803	7.203	2.454	12.302
9	5141	Chr9	1824632	7.979	2.771	13.579
9	5139	Chr9	1939018	8.391	2.917	14.208
9	5134	Chr9	2101604	8.968	3.013	15.355
9	5130	Chr9	2150189	9.077	3.013	15.565
9	5128	Chr9	2190421	9.18	3.013	15.76
9	5121	Chr9	2334157	9.468	3.013	16.339
9	5112	Chr9	2500952	9.965	3.013	17.284
9	5109	Chr9	2553227	10.245	3.013	17.859
9	5108	Chr9	2561577	10.45	3.013	18.27
9	5096	Chr9	2694993	11.225	3.013	19.82
9	5095	Chr9	2705843	11.405	3.013	20.187
9	5091	Chr9	2779990	12.056	3.013	21.601
9	5090	Chr9	2800914	12.384	3.013	22.316
9	5079	Chr9	2986841	13.714	3.387	24.465
9	5078	Chr9	3018485	13.837	3.387	24.733
9	5077	Chr9	3055248	14.104	3.387	25.264
9	5045	Chr9	3127501	14.179	3.387	25.383
9	5047	Chr9	3196795	14.707	3.652	26.276
9	5051	Chr9	3280001	14.942	3.682	26.676
9	5054	Chr9	3393056	15.396	4.171	27.027
9	5062	Chr9	3523076	15.944	4.488	27.913
9	5046	Chr9	3174230	16.298	4.488	28.731
9	5070	Chr9	3833321	17.237	5.001	30.006
9	5067	Chr9	3789184	17.328	5.275	30.006
9	5042	Chr9	4116036	18.18	5.275	31.596
9	5039	Chr9	4190330	18.838	5.575	32.557
9	5064	Chr9	4979914	19.121	5.575	33.209
9	5038	Chr9	4273143	19.583	5.657	34.032
9	5036	Chr9	4356279	19.767	5.732	34.33
9	5032	Chr9	4586960	20.193	5.886	35.048
9	5035	Chr9	4466847	20.247	5.886	35.151
9	5028	Chr9	4740511	20.712	6.074	35.97
9	5080	Chr9	5414037	21.166	6.452	36.499
9	5081	Chr9	5440527	21.381	6.62	36.742
9	5107	Chr9	5816484	21.68	6.966	36.968
9	5103	Chr9	5777387	21.804	6.966	37.205
9	5119	Chr9	6029614	22.107	7.242	37.576
9	5137	Chr9	6322799	22.216	7.386	37.676
9	5136	Chr9	6309600	22.9	8.589	37.8
9	5147	Chr9	6769424	23.287	9.114	38.04
9	5164	Chr9	9124269	24.098	10.319	38.388
9	5162	Chr9	8787774	24.312	10.803	38.388
9	5163	Chr9	9036477	24.361	10.904	38.388
9	5165	Chr9	9405997	24.458	11.145	38.388
9	5170	Chr9	12188894	25.288	12.483	38.629
9	5171	Chr9	12436787	25.601	13.165	38.629
9	5174	Chr9	13870364	26.537	15.112	38.706
9	5177	Chr9	14336475	26.935	15.537	39.007
9	5178	Chr9	14464257	27.054	15.537	39.117
9	5180	Chr9	14481224	27.129	15.815	39.117
9	5190	Chr9	14714980	27.408	16.193	39.301
9	5189	Chr9	14688534	27.408	16.193	39.301
9	5193	Chr9	14784671	27.55	16.424	39.38
9	5194	Chr9	15124959	27.967	16.763	39.813
9	5196	Chr9	15353343	28.258	16.95	40.23
9	5204	Chr9	15649134	28.611	17.408	40.477
9	5203	Chr9	15631431	28.611	17.408	40.477
9	5207	Chr9	15794443	29.067	17.792	40.966
9	5211	Chr9	15945899	29.456	18.344	41.195
9	5213	Chr9	15992381	29.456	18.344	41.195
9	5218	Chr9	16472267	30.575	19.594	42.168
9	5220	Chr9	16784256	30.936	20.109	42.377
9	5229	Chr9	16912617	30.936	20.109	42.377
9	5230	Chr9	16978034	31.045	20.22	42.504
9	5237	Chr9	17191811	31.269	20.564	42.682
9	5238	Chr9	17270797	31.312	20.564	42.751
9	5241	Chr9	17351527	31.448	20.564	42.948
9	5250	Chr9	17525978	31.48	20.564	43.009
9	5253	Chr9	17683386	31.849	20.869	43.45
9	5265	Chr9	17791826	31.978	20.954	43.614
9	5269	Chr9	18017470	32.375	21.438	43.867
9	5285	Chr9	18200451	32.646	22.048	43.867
9	5281	Chr9	18156146	32.646	22.048	43.867
9	5291	Chr9	18377936	33.012	22.562	44.068
9	5293	Chr9	18402364	33.089	22.801	44.068
9	5268	Chr9	18017006	33.291	23.124	44.168
9	5295	Chr9	18759674	33.937	23.932	44.699
9	5296	Chr9	18902570	34.804	24.113	46.123
9	5298	Chr9	19123750	34.944	24.341	46.123
9	5301	Chr9	19277731	35.459	24.929	46.636
9	5302	Chr9	19447290	36.002	25.106	47.544
9	5303	Chr9	19525326	36.662	25.709	48.14
9	5304	Chr9	19679266	37.221	25.987	48.865
9	5306	Chr9	19988547	37.9	25.987	50.418
9	5305	Chr9	19889699	38.216	26.378	50.909
9	5310	Chr9	20289112	38.802	26.773	51.542
9	5312	Chr9	20349751	39.027	26.901	51.848
9	5314	Chr9	20452531	39.293	26.901	52.32
9	5316	Chr9	21304325	42.08	29.929	54.885
9	5317	Chr9	21477491	42.876	30.872	55.639
9	5320	Chr9	21669085	43.669	30.888	56.909
9	5321	Chr9	21962614	45.092	33.055	57.839
9	5324	Chr9	22054445	45.465	33.055	58.51
9	5325	Chr9	22133772	46.679	33.817	60.217
9	5329	Chr9	22349461	47.49	34.68	61.009
9	5328	Chr9	22338928	47.651	34.89	61.009
9	5337	Chr9	22518501	48.253	35.522	61.597
9	5340	Chr9	22679992	48.561	36.01	61.809
9	5341	Chr9	22762718	48.878	36.01	62.254
9	5342	Chr9	22879447	49.166	36.542	62.46
9	5344	Chr9	23011541	49.7	36.906	63.099
9	5351	Chr9	23307742	50.962	38.397	64.121
9	5353	Chr9	23424053	52.042	38.974	65.754
9	5354	Chr9	23531234	52.62	39.387	66.474
9	5355	Chr9	23654878	53.724	41.428	66.715
9	5358	Chr9	23982775	55.892	42.185	70.32
9	5360	Chr9	24052378	56.429	42.433	71.083
9	5362	Chr9	24380867	59.112	45.031	73.779
9	5363	Chr9	24412846	59.691	45.205	74.855
9	5365	Chr9	24493224	60.242	45.516	75.595
9	5367	Chr9	24635644	60.883	46.37	76.05
9	5370	Chr9	24861041	61.997	46.987	77.607
9	5371	Chr9	24871179	62.321	46.987	78.356
9	5376	Chr9	25098631	62.878	47.734	78.677
9	5372	Chr9	24975381	63.057	47.734	78.994
9	5377	Chr9	25237884	65.016	48.882	81.793
9	5378	Chr9	25277315	65.691	49.599	82.446
9	5381	Chr9	25326471	66.01	49.876	82.804
9	5385	Chr9	25355659	66.098	50.039	82.804
9	5390	Chr9	25606080	68.766	52.307	85.87
9	5397	Chr9	25830256	69.99	53.762	86.917
9	5398	Chr9	25851828	70.113	53.762	87.119
9	5401	Chr9	25882137	70.263	53.762	87.551
9	5404	Chr9	25980217	70.705	54.457	87.551
9	5408	Chr9	26108902	70.997	54.865	87.723
9	5413	Chr9	26304868	71.151	55.099	87.723
9	5415	Chr9	26351427	71.226	55.221	87.723
9	5421	Chr9	26591426	71.656	55.654	88.38
9	5422	Chr9	26712982	73.928	57.077	92.015
10	5536	Chr10	1182032	0	0	0
10	5533	Chr10	872056	2.99	3.123	2.808
10	5534	Chr10	995074	4.846	4.588	4.985
10	5537	Chr10	1195399	5.367	5.543	4.985
10	5539	Chr10	1340731	5.824	6.232	5.397
10	5540	Chr10	1470271	6.014	6.625	5.397
10	5542	Chr10	1631626	6.376	7.087	5.67
10	5547	Chr10	2112980	7.305	7.7	6.963
10	5550	Chr10	2478080	8.422	8.183	8.592
10	5552	Chr10	2695902	8.999	8.898	9.037
10	5553	Chr10	2765255	9.522	9.654	9.052
10	5554	Chr10	3197342	10.731	10.764	10.668
10	5556	Chr10	3204219	10.792	10.889	10.668
10	5558	Chr10	3274219	11.318	11.33	11.253
10	5560	Chr10	3374471	11.818	11.475	12.032
10	5563	Chr10	3412344	12.413	12.132	12.665
10	5564	Chr10	3460117	12.86	12.509	13.176
10	5566	Chr10	3493320	13.03	12.509	13.442
10	5567	Chr10	3573571	13.583	13.24	13.909
10	5568	Chr10	3657847	14.535	14.043	14.971
10	5570	Chr10	3949067	17.071	16.117	17.943
10	5572	Chr10	4084685	17.676	16.794	18.509
10	5573	Chr10	4231918	18.931	18.011	19.812
10	5574	Chr10	4254857	19.141	18.405	19.812
10	5575	Chr10	4369673	19.925	18.888	20.873
10	5576	Chr10	4671930	22.33	21.292	23.212
10	5578	Chr10	4762200	22.62	21.961	23.387
10	5581	Chr10	4911395	23.848	22.451	25.596
10	5582	Chr10	5083384	25.068	23.747	26.337
10	5590	Chr10	5224255	26.178	24.764	27.579
10	5595	Chr10	5277417	26.319	24.996	27.579
10	5591	Chr10	5259949	26.377	25.144	27.579
10	5596	Chr10	5293767	26.684	25.405	27.923
10	5599	Chr10	5362064	27.05	26.126	27.923
10	5601	Chr10	5397549	27.573	26.884	27.923
10	5602	Chr10	5556204	28.394	27.488	29.198
10	5605	Chr10	5710300	29.306	28.543	30.03
10	5608	Chr10	5724076	29.306	28.543	30.03
10	5609	Chr10	5750102	29.684	29.097	30.188
10	5612	Chr10	5935417	31.201	31.473	30.951
10	5614	Chr10	6173499	31.744	31.776	31.718
10	5615	Chr10	6388023	32.395	32.668	32.024
10	5616	Chr10	6460525	32.873	33.138	32.56
10	5617	Chr10	6491600	33.205	33.294	33.076
10	5618	Chr10	6650799	33.951	34.335	33.525
10	5621	Chr10	6811896	34.542	34.681	34.315
10	5622	Chr10	6857954	34.737	35.077	34.315
10	5623	Chr10	6995925	35.195	35.807	34.511
10	5628	Chr10	7292673	35.868	36.615	35.021
10	5627	Chr10	7180960	36.203	37.164	35.164
10	5630	Chr10	7532630	37.185	38.448	35.838
10	5634	Chr10	7722283	38.25	40.142	36.327
10	5635	Chr10	8147488	39.674	41.845	37.459
10	5637	Chr10	8404064	40.544	43.324	37.459
10	5638	Chr10	8723132	42.037	44.586	39.423
10	5639	Chr10	8876319	42.593	45.307	40.008
10	5642	Chr10	9046847	42.978	45.38	40.64
10	5644	Chr10	9152809	43.406	46.094	40.64
10	5645	Chr10	9432458	44.002	46.978	40.892
10	5650	Chr10	9854445	44.723	48.298	41.068
10	5646	Chr10	9731531	45.247	49.125	41.279
10	5651	Chr10	10356243	45.976	49.941	41.913
10	5656	Chr10	10747556	46.361	50.541	42.047
10	5663	Chr10	11306044	46.653	50.835	42.361
10	5664	Chr10	11392364	46.721	50.835	42.486
10	5666	Chr10	11490097	46.829	51.068	42.486
10	5669	Chr10	11585189	47.146	51.068	43.152
10	5673	Chr10	11633195	47.146	51.068	43.152
10	5705	Chr10	12494026	48.027	52.044	43.885
10	5676	Chr10	11923636	48.36	52.286	44.332
10	5683	Chr10	12087156	48.491	52.396	44.511
10	5692	Chr10	12389796	48.776	52.717	44.71
10	5695	Chr10	12427632	49.004	52.817	45.12
10	5694	Chr10	12417904	49.004	52.817	45.12
10	5707	Chr10	12544567	49.296	53.179	45.336
10	5712	Chr10	12577755	49.377	53.283	45.336
10	5713	Chr10	12660300	49.497	53.402	45.534
10	5720	Chr10	12789840	49.806	53.872	45.774
10	5722	Chr10	12807030	49.969	53.872	45.961
10	5733	Chr10	13049705	50.435	54.259	46.529
10	5734	Chr10	13073968	50.628	54.403	46.746
10	5735	Chr10	13407106	51.525	54.727	48.339
10	5737	Chr10	13533443	51.812	54.727	48.905
10	5738	Chr10	14525375	52.487	54.727	50.276
10	5739	Chr10	14969693	52.987	54.948	50.947
10	5740	Chr10	15407209	53.381	54.948	51.776
10	5742	Chr10	16559516	53.548	54.948	52.148
10	5741	Chr10	16048984	53.548	54.948	52.148
[truncated: 2,470 more rows]
